# Supplementary material for: Dichotomous keys to the species of Solanum L. (Solanaceae) in continental Africa, Madagascar (incl. the Indian Ocean islands), Macaronesia and the Cape Verde Islands
Source: PhytoKeys. 2019 Jul 19;127:39–76. doi: 10.3897/phytokeys.127.34326 (PMC6661264; doi:10.3897/phytokeys.127.34326)
Supplement: Supplementary material 1 [file phytokeys-127-039-s002.csv]

HERBARIUM	CATEGORY	ACCESSION	BARCODE	COLLECTOR	PREFIX	NUMBER	SUFFIX	ADDCOLL	TYPE	TYPE_OF	DAY	MONTH	YEAR	DATERES	GENUS	SP1	AUTHOR1	SPECIES	ORIGINSTAT	COUNTRY	MAJORAREA	MINORAREA	GAZETTEER	LOCNOTES	HABITATTXT	LAT	NS	LONG	EW	LLUNIT	LLRES	LLORIG	LATDEC	LONGDEC	ALT	ALTMAX	ALTRES	PLANTDESC	VERNACULAR	LANGUAGE	SPECID	BRAHMS
K	Herbarium sheet		K000658881	[illegible]		1					15	9	1969		Solanum	torvum	Sw.	Solanum torvum Sw. [3]		Cameroon			Nkolemewont	Pref. Akonolinga, Emdom (region Nyong et Mfoumou)	forest, partout	0		0					0	0	0	0		arbrisseau, fleurs blanches; tige blanchatre e epineuse, pad de latex; fruit en grappes o pepins			62383	57006
K	Herbarium sheet		K001152224	[illegible]		45					0	5	1887		Solanum	villosum	Mill.	Solanum villosum Mill. [6]		Morocco	Rabat-Salé-Kénitra			Shellah [Sale] by Rabat		34.035638	N	6.761429	W	DD		GAZ	34.035638	-6.761429	0	0					156396	119916
K	Herbarium sheet		K000441179	[illegible]		78					0	5	1932		Solanum	forskalii	Dunal	Solanum forskalii Dunal		Somalia				Haud.		0		0					0	0	640	0		A bush growing to about 3' high.	Ghodhanyaley		31853	31911
EA	Herbarium sheet			[illegible]		356					16	10	1945		Solanum	goetzei	Dammer	Solanum goetzei Dammer		Kenya	Coast	Kilifi	Kilifi	Kilifi	Bush. Sandy soil. Common	0		0					0	0	0	0		[illegible] about 3 ft flower mauve and yellow. Fruit red, leaves dark green.			62956	57540
K	Herbarium sheet		K000441491	[illegible]		1584					0	0	0		Solanum	dasyphyllum	Schumach. & Thonn.	Solanum dasyphyllum Schumach. & Thonn.		Ethiopia	Oromia		Jimma	Jimma area.		7.666666	N	36.833333	E	DD		GAZ-F	7.666666	36.833333	0	0					43906	42039
K	Herbarium sheet		K000441297	[illegible]		4397					1	6	1924		Solanum	aculeastrum	Dunal	Solanum aculeastrum Dunal		Zimbabwe			Narandellao			0		0					0	0	1371	0					36182	35531
K	Herbarium sheet		K001152225	[illegible]		s.n.					0	5	1887		Solanum	villosum	Mill.	Solanum villosum Mill. [6]		Morocco	Rabat-Salé-Kénitra		Rabat		tomato field	33.971406	N	6.849798	W	DD		GAZ	33.971406	-6.849798	0	0					156401	119920
EA	Herbarium sheet			Abbiw, D.K.	GC	43712					19	6	1972		Solanum	terminale	Forssk.	Solanum terminale Forssk. [1]		Ghana	Volta		Togo Plateau Forest Reserve	FTEA region: GHN	On damp rocks under trees.	0		0					0	0	670	0		Slender woody climber , fruits orange-red, smooth, spindle-shaped, very much like those of Capsium, corolla purple, anthers yellow.			66593	60189
BH	Herbarium sheet		BH000040754	Abbiw, D.K.	GC	43712					19	6	1972		Solanum	terminale	Forssk.	Solanum terminale Forssk. [1]		Ghana	Volta		Togo Plateau Forest Reserve	FTEA region: GHN	On damp rocks under trees.	0		0					0	0	670	0		Slender woody climber , fruits orange-red, smooth, spindle-shaped, very much like those of Capsium, corolla purple, anthers yellow.			85875	60189
K	Herbarium sheet		K000922294	Abbiw, D.K.	GC	43712					19	6	1972		Solanum	terminale	Forssk.	Solanum terminale Forssk. [1]		Ghana	Volta		Togo Plateau Forest Reserve	FTEA region: GHN	On damp rocks under trees.	0		0					0	0	670	0		Slender woody climber , fruits orange-red, smooth, spindle-shaped, very much like those of Capsium, corolla purple, anthers yellow.			157031	60189
K	Herbarium sheet		K000414070	Abbott, W.L.		s.n.			holotype	Solanum aldabrense C.H.Wright	0	10	1892		Solanum	aldabrense	C.H.Wright	Solanum aldabrense C.H.Wright		Seychelles	Aldabra group		Aldabra			9.386281	S	46.217049	E	DD	7	GAZ	-9.386281	46.217049	5	0					43870	42005
E	Herbarium sheet		E00617879	Abd El Ghani, M.		3184					25	12	1981		Solanum	villosum	Mill.	Solanum villosum Mill. [6]		Egypt	Faiyum			Ibshwai District, Sainaru el-Qibliya	in broad bean field	29.222163	N	30.383754	E	DMS		GAZ	29.372675	30.643761	0	0					134834	102229
E	Herbarium sheet		E00617944	Abd El Ghani, M.		6139					1	6	1983		Solanum	villosum	Mill.	Solanum villosum Mill. [6]		Egypt	Faiyum		Beni Salih	Al Faiyum District,	on the fringes of cultivation, bushes and shrubs	28.430803	N	30.524297	E	DMS		GAZ	28.718897	30.878603	0	0					134828	102223
K	Herbarium sheet		K000658912	Abd El Ghani, M.		6908					23	9	1983		Solanum	elaeagnifolium	Cav.	Solanum elaeagnifolium Cav. [1]		Egypt				Faiyum Governate, Sinnuris District, El Keabi et Gedida	in a cotton field, rare	0		0					0	0	0	0					62407	57027
MO	Herbarium sheet	2201761		Abdallah, C.S.		1630					14	3	1963		Solanum	villosum	Mill.	Solanum villosum Mill. [6]		Egypt	Aswan			Abu Simbil, nv. mer	in sandy soil	22.371696	N	31.617118	E	DD	3	SPEC	22.371696	31.617118	100	200					167084	128791
EA	Herbarium sheet			Abdallah, R.	RA	18		Donasian, ? & FRONTIER-TANZANIA			18	6	2006		Solanum	schumannianum	Dammer	Solanum schumannianum Dammer		Tanzania	Morogoro		Nguru South Forest Reserve	Mvomero, Work Unit 2 (Near Maskati, Turiani)		0		0					0	0	2025	0		Herb to 1m high with pink flowers.			47137	44993
K	Herbarium sheet		K00441610	Abdallah, R.	95/	79		Vollesen, K.B.			1	5	1995		Solanum	zanzibarense	Vatke	Solanum zanzibarense Vatke		Tanzania	Kilimanjaro	Same	Ibaya Hill	Mkomazi Game Reserve	wet evergreen submontane forest dominated by Albizia, Apodytes dimidiata and Heywoodia lucens	3.966667	S	37.8	E	DD		SPEC	-3.966667	37.8	1350	0		Shrub 1m tall; young stems with orange indumentum; ripe fruits read			43316	41509
P	Herbarium sheet		P00341927	Abdallah, R.	96/	108		Mboya, E. & Vollesen, K.			8	6	1996		Solanum	tettense	Klotzsch	Solanum tettense Klotzsch		Tanzania	Kilimanjaro			Same District: Mkomazi Game Reserve, Ngurunga Dam	On termite mound. Only a few plants seen.	4.02	S	37.54	E	DMS		GAZ	-4.033333	37.9	850	0		Shrub, 1m tall; leaves with greyish indumentum, brownish when young; fruits red. On termite mound. Only a few plants seen.			61026	56146
MO	Herbarium sheet			Abdallah, R.		212					4	10	1977		Solanum	zanzibarense	Vatke	Solanum zanzibarense Vatke		Tanzania	Pwani	Kibaha		Near Picha ya ndege village.		6.766667	S	38.916667	E	DD		SPEC	-6.766667	38.916667	0	0		1m high with pink flowers.			19328	20452
P	Herbarium sheet		P00341926	Abdallah, R.	96/	235		Vollesen, K.			15	6	1996		Solanum	tettense	Klotzsch	Solanum tettense Klotzsch		Tanzania	Kilimanjaro			Same distr: Mkomazi Game Reserve, Kinondo Ridge	Open Acacia-Terminalia kilimandscharica-bushland on steep rocky slope with gravelly soil.	3.55	S	37.47	E	DMS		GAZ	-3.916667	37.783333	1000	0		Shrub, 1 m tall; leaves greyish tomentose; fruits red. Occasional in bushland in western part of the reserve			61033	56153
K	Herbarium sheet		K000788849	Abdallah, R.	96/	257		Vollesen, K.			15	6	1996		Solanum	terminale	Forssk.	Solanum terminale Forssk. [1]		Tanzania	Kilimanjaro	Same	Mkomazi Game Reserve	Kinondo Ridge, Same District	in clearings and on forest edges; dense montane Croton megalocarpus forest on main Kinondo Ridge, with Malikara discolor, Garcinia volkensii and Nuxia floribunda	3.55	S	37.47	E	DMS		SPEC	-3.916667	37.783333	1500	0		woody twiner to 3 m; inflorescences pendulous; flowers mauve with yellow anthers; ripe fruits red; occascional here and on Maji Kununua Ridge			86236	74071
K	Herbarium sheet		K000788850	Abdallah, R.	96/	257		Vollesen, K.			15	6	1996		Solanum	terminale	Forssk.	Solanum terminale Forssk. [1]		Tanzania	Kilimanjaro	Same	Mkomazi Game Reserve	Kinondo Ridge, Same District	in clearings and on forest edges; dense montane Croton megalocarpus forest on main Kinondo Ridge, with Malikara discolor, Garcinia volkensii and Nuxia floribunda	3.55	S	37.47	E	DMS		SPEC	-3.916667	37.783333	1500	0		woody twiner to 3 m; inflorescences pendulous; flowers mauve with yellow anthers; ripe fruits red; occascional here and on Maji Kununua Ridge			86237	74071
EA	Herbarium sheet			Abdallah, R.		289		Kalema, V.; Falck, Z. & Roponen, S.			2	3	1993		Solanum	stipitatostellatum	Dammer	Solanum stipitatostellatum Dammer		Tanzania	Kilimanjaro	Moshi	Rau Forest Reserve		Forest.	3.383333	S	37.366667	E	DD	4	SPEC	-3.383333	37.366667	750	0		Erect herb with white flowers.			47763	45608
EA	Herbarium sheet			Abdallah, R.		377					16	1	1978		Solanum	robustum	H.L.Wendl.	Solanum robustum H.L.Wendl.		Tanzania	Tanga	Muheza	Amani	FTEA region: T3 Near Forest House.	Forest.	5.06	S	38.38	E	DM	4	GAZ	-5.1	38.633333	900	0		Shrub to 2m high with white flowers.			66879	60474
MO	Herbarium sheet			Abdallah, R.		1247					31	1	1983		Solanum	stipitatostellatum	Dammer	Solanum stipitatostellatum Dammer		Tanzania	Tanga	Muheza	Derema Forest	T3. E. Forest edge. Usambara.		5.083333	S	38.65	E	DD		SPEC	-5.083333	38.65	0	0		Shrub about 2m high with pinkish flowers.			19164	20288
EA	Herbarium sheet			Abdallah, R.A.		620					8	3	1979		Solanum	tettense	Klotzsch	Solanum tettense Klotzsch		Tanzania	Tanga	Lushoto	Mto wa mbu	Kirulumo.	Stony hill with small trees.	0		0					0	0	0	0		Small shrub to 1m high with small flowers, fruits red when ripe.			47432	45280
EA	Herbarium sheet			Abdi, A.		52		Mwangangi, O.M. & Yusuf, A.			24	12	1998		Solanum	campylacanthum	Hochst. ex A.Rich.	Solanum campylacanthum Hochst. ex A.Rich. [3]		Kenya	North-Eastern	Wajir	Bute	Bute Division.	Scattered bush with loam soil to chain of hills associated with Prosopis juliflora, Acacia indica, Ricinus communis, Acacia tortilis.Locally abundant.	3.366667	N	39.416667	E	DD	4	SPEC	3.366667	39.416667	683	0		Herb or shrub to 1.3m high, leaves lanceolate, entire, tomentose, obtuse. Stem light green tomentose, flowers purple. Fruits yellow when ripe and green with white stripes when raw.	Da' ur	Somali	48829	46654
EA	Herbarium sheet	45932		Abdi, A.	NMK	393		Mbii, J. & Obunyali, C.			9	7	2002		Solanum	somalense	Franch.	Solanum somalense Franch.		Kenya	North Eastern	Wajir	Wajir Bor	North of Wajir Bor about 2km from the middle of town.	Acacia bushland with Solanum jubae, Aerva lanata, Cordia sp.	0		0					0	0	0	0		A small shrub about 1.5m high, leaves ovate, opposite fruits orange or yellowish orange when ripe with pale yellow flat seeds.			47249	45104
EA	Herbarium sheet	45934		Abdi, A.	NMK	395		Mbii, J. & Obunyali, C.			10	7	2002		Solanum	coagulans	Forssk.	Solanum coagulans Forssk. [1]		Kenya	North-Eastern	Wajir	Wajir	Giriftu, 52km West of Wajir town on a path just outside Giriftu.	A disturbed grassland or bushland with Acacia spp., Cordia sp., Balanites species on overgrazed land.	0.27	N	39.58	E	DM	4	GAZ	0.45	39.966667	0	0		A small spiny herb to 15cm high, leaves lobed in rather wavy, calyx spiny covering fruits (permanent); flowers typical of Solanaceae, fruits about 1.5cm in diameter.			49172	46996
K	Herbarium sheet			Abdi, A.	NMK	395		Mbii, J. & Obunyali, C.			10	7	2002		Solanum	coagulans	Forssk.	Solanum coagulans Forssk. [1]		Kenya	North-Eastern	Wajir	Wajir	Giriftu, 52km West of Wajir town on a path just outside Giriftu.	A disturbed grassland or bushland with Acacia spp., Cordia sp., Balanites species on overgrazed land.	0.27	N	39.58	E	DM	4	GAZ	0.45	39.966667	0	0		A small spiny herb to 15cm high, leaves lobed in rather wavy, calyx spiny covering fruits (permanent); flowers typical of Solanaceae, fruits about 1.5cm in diameter.			49173	46996
MO	Herbarium sheet			Abeid, Y.S.		92					8	7	1997		Solanum	campylacanthum	Hochst. ex A.Rich.	Solanum campylacanthum Hochst. ex A.Rich. [3]		Tanzania	Pwani	Bagamoyo	Mbwewe Village	T6. Zaraninge Forest		6.1335	S	38.6365	E	DD		SPEC	-6.1335	38.6365	200	0		Shrub to 2 m high. Stems whitish. Flowers yellow and pinkish. Fruit green, becoming yellow when ripe, edible. Kizigua name:Mtura.			19160	20284
S	Herbarium sheet	Nov-85		Abeid, Y.S.		92					8	7	1997		Solanum	campylacanthum	Hochst. ex A.Rich.	Solanum campylacanthum Hochst. ex A.Rich. [3]		Tanzania	Pwani	Bagamoyo	Mbwewe Village	T6. Zaraninge Forest		6.1335	S	38.6365	E	DD		SPEC	-6.1335	38.6365	200	0		Shrub to 2 m high. Stems whitish. Flowers yellow and pinkish. Fruit green, becoming yellow when ripe, edible. Kizigua name:Mtura.			60328	20284
MO	Herbarium sheet	5786487		Abeid, Y.S.		150					10	10	1997		Solanum	villosum	Mill.	Solanum villosum Mill. [6]		Tanzania	Pwani	Bagamoyo	Matipwili Village	Zaraninge Forest Reserve, N side of railway	Disturbed area.	6.12	S	38.42	E	DMS		SPEC	-6.2	38.7	75	0		herb ca. 90 cm high; sepals green; petals cream; stamens yellow; stigma green; style cream; ovary green; ovules cream; fruit green when young, red when mature, fleshy; seeds cream when mature. Kidoe name: Mnamvu. Use (leaves): edible.			19283	20407
MO	Herbarium sheet			Abeid, Y.S.		229					29	4	1998		Solanum	zanzibarense	Vatke	Solanum zanzibarense Vatke		Tanzania	Pwani	Bagamoyo	Zaraninge Forest Reserve	Near WWF office, along road from Gongo Village to junction to Mkange Village.		6.166667	S	38.55	E	DD		SPEC	-6.166667	38.55	200	0		Forest. Tree ca. 1 m high. Stem yellowish grey with prickles. Leaves hairy. Fruits green when young, red when mature.			19332	20456
MO	Herbarium sheet			Abeid, Y.S.		283					10	7	1998		Solanum	goetzei	Dammer	Solanum goetzei Dammer		Tanzania	Pwani	Bagamoyo	Zaraninge Forest Reserve	Tumbirini Village, sloping shrubland. Near WWF office.		6.2	S	38.3	E	DMS		SPEC	-6.333333	38.5	150	0		Common. Herb ca. 3 m high. Stem grey. Fruit green when young, red when mature.			19104	20228
MO	Herbarium sheet			Abeid, Y.S.		383		Simon, V.			25	11	1998		Solanum	campylacanthum	Hochst. ex A.Rich.	Solanum campylacanthum Hochst. ex A.Rich. [3]		Tanzania	Arusha	Monduli	Kiloriti Village	Along Dodoma road, 29 km toward Dodoma.		3.407167	S	36.2085	E	DD		SPEC	-3.407167	36.2085	1380	0		Common. Shrub ca. 1 m high. Bark yellow-green, smooth. Corolla purple; anthers yellow; style cream; stigma green. Fruit green and cream when young, becoming yellow.			19161	20285
S	Herbarium sheet	09-37620		Abeid, Y.S.		383		Simon, V.			25	11	1998		Solanum	campylacanthum	Hochst. ex A.Rich.	Solanum campylacanthum Hochst. ex A.Rich. [3]		Tanzania	Arusha	Monduli	Kiloriti Village	Along Dodoma road, 29 km toward Dodoma.		3.407167	S	36.2085	E	DD		SPEC	-3.407167	36.2085	1380	0		Common. Shrub ca. 1 m high. Bark yellow-green, smooth. Corolla purple; anthers yellow; style cream; stigma green. Fruit green and cream when young, becoming yellow.			60335	20285
MO	Herbarium sheet			Abeid, Y.S.		475		Cocks, M.; Mtaula, H.R. & Mligazi, I.			1	4	1999		Solanum	campylacanthum	Hochst. ex A.Rich.	Solanum campylacanthum Hochst. ex A.Rich. [3]		Tanzania	Pwani	Bagamoyo	Zaraninge Forest Reserve	T6. Near WWF office, Gongo Village, Mikocheni Valley, on way to Kuruti well.	Rocky, sloping, wooded grassland.	6.283333	S	38.566667	E	DD		SPEC	-6.283333	38.566667	150	0		Shrub to ca. 1 m tall. Calyx and corolla mauve; anthers yellow; fruit green with cream. Kidoe, Kizigua and Kiswahili name: 'Mtura.'			19158	20282
MO	Herbarium sheet	5173892		Abeid, Y.S.		533		Mkali, J.H.; Abeid, K. & Cocks, M.			6	4	1999		Solanum	villosum	Mill.	Solanum villosum Mill. [6]		Tanzania	Pwani	Bagamoyo	Gongo Village	T6. Zaraninge Forest Reserve, near WWF office, Njia Tatu, along way to Kilongo Farms.	Disturbed area.	6.17	S	38.34	E	DMS		SPEC	-6.283333	38.566667	150	0		Herb to ca. 1 m tall. Corolla cream; stamens yellow; style pale green; young fruit green, reddish yellow when ripe. Kidoe name: 'Mnamvu.'			19282	20406
MO	Herbarium sheet			Abeid, Y.S.		624					14	7	1999		Solanum	dasyphyllum	Schumach. & Thonn.	Solanum dasyphyllum Schumach. & Thonn.		Tanzania	Pwani	Bagamoyo	Zaraninge Forest Reserve	T6. Near WWF office, Gongo Village, Kwa Mwana Magati.	Under canopy of Citrus limon, disturbed area.	6.283333	S	38.566667	E	DD		SPEC	-6.283333	38.566667	150	0		Shrub to ca. 1 m tall. Calyx green with purple pubescence; corolla whitish mauve; stamens yellow; pistil cream; pedicel purple; fruit greenish cream. Kidoe name: 'Limba.'			19045	20169
MO	Herbarium sheet			Abeid, Y.S.		638					28	7	1999		Solanum	goetzei	Dammer	Solanum goetzei Dammer		Tanzania	Pwani	Bagamoyo	Zaraninge Forest Reserve	T6. Along road to Mkange at source of Mvave River.		6.02	S	38.47	E	DMS		SPEC	-6.033333	38.783333	150	0		Shrub to ca. 1 m tall. Corolla greyish mauve; stamens yellow; fruit green.			19103	20227
MO	Herbarium sheet			Abeid, Y.S.		691					8	9	1999		Solanum	zanzibarense	Vatke	Solanum zanzibarense Vatke		Tanzania	Pwani	Bagamoyo	Mbwebwe Village	T6. Zaraninge Forest Reserve, near WWF office, along road to Bojo Farms.	Rocky, wooded grassland.	6.283333	S	38.566667	E	DD		SPEC	-6.283333	38.566667	150	0		Shrub to ca. 1.5 m tall. Corolla green with brown pubescence below, purple above; fruit green with cream.			19331	20455
MO	Herbarium sheet			Abeid, Y.S.		1758		Ahmad, S.M. & Mbilinyi, G.			24	12	2003		Solanum	campylacanthum	Hochst. ex A.Rich.	Solanum campylacanthum Hochst. ex A.Rich. [3]		Tanzania	Lindi	Kilwa	Kisiwani Village	T8. Kilwa-Masoko, Kilwa Kisiwani Island, Lutende area, S side of island, Transect 3, Plot 5, coastal bushland.		8.9705	S	39.507	E	DD		SPEC	-8.9705	39.507	8	0		Shrub 1 m tall. Calyx green mauve; corolla pinkish mauve; anthers yellow; style cream; stigma green; unripe fruit green and cream, yellow when ripe. Kiswahili name: 'Mtunguluja.'			19159	20283
EA	Herbarium sheet			Abeid, Y.S.	YSA	2645		FRONTIER-TANZANIA			9	3	2006		Solanum	stipitatostellatum	Dammer	Solanum stipitatostellatum Dammer		Tanzania	Tanga	Morogoro	Kanga Forest Reserve	Mvpmero, Work Unit 2, North Transect, 200 metre vegetation plot.	Submontane forest mixed with secondary growth.	5.95	S	37.716667	E	DD	4	SPEC	-5.95	37.716667	900	0		Shrub to 1m high, fruit cream with green. Corolla pink, anthers yellow.			47758	45603
MO	Herbarium sheet	6417260		Abeid, Y.S.		2848		Kimiti, S. & Masumbuko, ?			14	3	2008		Solanum	scabrum	Mill.	Solanum scabrum Mill. [4]		Tanzania	Mbeya	Rungwe		Ngumbulu Village, NE part of Rungwe Forest Reserve.	Montane forest, disturbed area.	9.080556	S	33.669722	E	DD		SPEC	-9.080556	33.669722	2275	0		Herb ca. 0.4 m tall. Flower buds cream	inzungwe (kisafwa), isonga (kinyakyusa)		143893	109634
MO	Herbarium sheet	6592446		Abeid, Y.S.		2848		Kimiti, S. & Masumbuko, ?			14	3	2008		Solanum	scabrum	Mill.	Solanum scabrum Mill. [4]		Tanzania	Mbeya	Rungwe		Ngumbulu Village, NE part of Rungwe Forest Reserve.	Montane forest, disturbed area.	9.080556	S	33.669722	E	DD		SPEC	-9.080556	33.669722	2275	0		Herb ca. 0.4 m tall. Flower buds cream	inzungwe (kisafwa), isonga (kinyakyusa)		143894	109634
P	Herbarium sheet		P00349238	Abraham, J.P.		84	A				12	6	1974		Solanum	erythracanthum	Dunal	Solanum erythracanthum Dunal		Madagascar	Toliara		Marosalaza	Forêt de Marosalaza, 50 km au Nord de Morondava	Forêt sèche.	20.02	S	44.33	E	DMS	ca.	GAZ	-20.033333	44.55	0	0					24164	25093
MO	Herbarium sheet			Abraham, J.P.		31588					20	5	1987		Solanum	mahoriense	D'Arcy & Rakot.	Solanum mahoriense D'Arcy & Rakot.		Madagascar	Antsiranana		Ankarana RS	Fivondronana: Ambilobe, Firaisana: Anivorano-Nord, Fokontany et village le plus proche: Matsaborimanga, Forêt d'Ankarana.	Station: terrain plat, Sol: argilo-sablonneux.	12.48	S	49.01	E	DMS		SPEC	-12.8	49.016667	0	0		Port: arbuste, hauteur totale: 80 cm, hauteur du fût: 50 cm, diamètre à 1 m 30: 1 cm. Feuilles persistantes et épineuses. Ecorce épineuse. Nom vernaculaire: Famaotsangivinendrina.			19024	20030
P	Herbarium sheet		P00338768	Académie Malgache		s.n.					0	9	1905		Solanum	anguivi	Lam.	Solanum anguivi Lam. [2]		Madagascar	Antananarivo	Antananarivo-Nord	Tananarive			18.916667	S	47.516667	E	DD		GAZ	-18.916667	47.516667	0	0					24194	25116
P	Herbarium sheet		P00349241	Académie Malgache		s.n.					0	9	1905		Solanum	erythracanthum	Dunal	Solanum erythracanthum Dunal		Madagascar	Antananarivo	Antananarivo-Sud	Ambohijoky			19.03	S	47.29	E	DMS		GAZ	-19.05	47.483333	0	0			Voangivy ou Hery	Malgache	24162	25091
P	Herbarium sheet		P00349360	Académie Malgache		s.n.					0	11	1904		Solanum	madagascariense	Dunal	Solanum madagascariense Dunal [1]		Madagascar	Antananarivo		Imerina	Imerina Est		0		0					0	0	0	0					24404	25297
P	Herbarium sheet		P00352503	Académie Malgache		s.n.					0	12	1904		Solanum	mauritianum	Scop.	Solanum mauritianum Scop. [2]		Madagascar			Finerina			0		0					0	0	0	0			Sevabe	Malgache	24462	25353
P	Herbarium sheet		P00352322	Académie Malgache		s.n.					0	9	1905		Solanum	scabrum	Mill.	Solanum scabrum Mill. [4]		Madagascar	Antananarivo	Antananarivo-Sud	Ambohijoky			19.03	S	47.29	E	DMS		GAZ	-19.05	47.483333	0	0			Anamamy	Malgache	24538	25420
G-DC	Herbarium sheet		G00131367	Acerbi, G.		s.n.			holotype	Solanum cerasiferum Dunal	0	0	1831		Solanum	cerasiferum	Dunal	Solanum cerasiferum Dunal		Sudan	Blue Nile	Sennar	Sennaar			0		0					0	0	0	0		corolla grandis violacea; bacca lutea cerasi monostichane magnitude			74465	66630
G	Herbarium sheet		G00144592	Acerbi, G.		s.n.			holotype	Solanum pruinosum Dunal var. pilosulum Dunal	0	0	1831		Solanum	memphiticum	J.F.Gmel.	Solanum memphiticum J.F.Gmel.		Sudan	Blue Nile	Sennar	Sennaar	'Senaar'		0		0					0	0	0	0		'Solanum nigrum corolla enhas pubescens.. [illegible]'			167051	128759
BR	Herbarium sheet		BR0000014794803	Achien, L.		639					0	11	1921		Solanum	terminale	Forssk.	Solanum terminale Forssk. [1]		Democratic Republic of th	Kasaï-Occidental	Kasai	Luiza			7.12	S	22.24	E	DMS	5	GAZ	-7.2	22.4	0	0		hautige Hingerplnat met fr violette bloem			131353	99451
BR	Herbarium sheet		BR0000014794810	Achien, L.		639					0	11	1921		Solanum	terminale	Forssk.	Solanum terminale Forssk. [1]		Democratic Republic of th	Kasaï-Occidental	Kasai	Luiza			7.12	S	22.24	E	DMS	5	GAZ	-7.2	22.4	0	0		hautige Hingerplnat met fr violette bloem			131354	99451
BR	Herbarium sheet		BR0000014794797	Achien, L.		639					0	11	1921		Solanum	terminale	Forssk.	Solanum terminale Forssk. [1]		Democratic Republic of th	Kasaï-Occidental	Kasai	Luiza			7.12	S	22.24	E	DMS	5	GAZ	-7.2	22.4	0	0		hautige Hingerplnat met fr violette bloem			131355	99451
BR	Herbarium sheet			Achten, L.		533					0	0	0		Solanum	giganteum	Jacq.	Solanum giganteum Jacq.		Democratic Republic of th	Kasaï-Occidental		Luebo-Kasai			5.2	S	21.24	E	DMS		GAZ	-5.333333	21.4	0	0					56209	53142
S	Herbarium sheet	S11-5769		Acocks, J.P.H.		403					0	7	1932		Solanum	guineense	L.	Solanum guineense L. [3]		South Africa	Western Cape		Stikland	between Strand and Pearl Roads		33.905411	S	18.649755	E	DD		GAZ	-33.905411	18.649755	0	0		scrambling among bushes			130037	98631
S	Herbarium sheet	Nov-32		Acocks, J.P.H.		1374					21	10	1938		Solanum	terminale	Forssk.	Solanum terminale Forssk. [1]		South Africa	Limpopo		Hanertsberg			23.935011	S	29.94456	E	DD		GAZ	-23.935011	29.94456	0	0					85939	73888
K	Herbarium sheet		K000441740	Acocks, J.P.H.		1885					5	3	1937		Solanum	catombelense	Peyr.	Solanum catombelense Peyr.		South Africa	Northern Cape		Kimberley			28.733333	S	24.766667	E	DD		GAZ-F	-28.733333	24.766667	0	0					55403	52421
K	Herbarium sheet		K000441723	Acocks, J.P.H.		2050					14	3	1937		Solanum	burchellii	Dunal	Solanum burchellii Dunal		South Africa	Northern Cape		Winstead	Hay Div., 15-16 miles NNW of Winstead		28.916667	S	22.15	E	DD		GAZ-F	-28.916667	22.15	0	0					55386	52404
S	Herbarium sheet	S11-5770		Acocks, J.P.H.		2767					1	7	1933		Solanum	guineense	L.	Solanum guineense L. [3]		South Africa	Western Cape		Kanonberg	S spur, overlooking Bottelary Road	among Euclea bushes	34	S	19.35	E	DMS		GAZ	-34	19.583333	0	0		scrambling among bushes; flrs pale blue			130038	98632
S	Herbarium sheet	S11-5768		Acocks, J.P.H.		4254					11	4	1935		Solanum	guineense	L.	Solanum guineense L. [3]		South Africa	Western Cape		Bellville		Rhus thickets	33.54	S	18.38	E	DMS		GAZ	-33.9	18.633333	0	0					130045	98639
S	Herbarium sheet	S11-5772		Acocks, J.P.H.		4561					22	5	1935		Solanum	guineense	L.	Solanum guineense L. [3]		South Africa	Western Cape			above Victoria Road between Camps Bay and Clifton	Rhus-Euclea thickets in gully	33.57	S	18.23	E	DMS		GAZ	-33.95	18.383333	0	0					130039	98633
K	Herbarium sheet		K000441684	Acocks, J.P.H.		9400					5	12	1942		Solanum	capense	L.	Solanum capense L.		South Africa	Eastern Cape		Toise	Stutterheim Division		32.533333	S	27.733333	E	DD		GAZ-F	-32.533333	27.733333	0	0					55090	52270
EA	Herbarium sheet			Acocks, J.P.H.		11519					25	9	1996		Solanum	giganteum	Jacq.	Solanum giganteum Jacq.		South Africa	KwaZulu-Natal		Utrecht	Roadside.	Open woodland, on mountain slopes.	27.65	S	30.333333	E	DD		GAZ-F	-27.65	30.333333	0	0		Shrub.			47392	45240
K	Herbarium sheet		K000788981	Acocks, J.P.H.		13666					27	4	1947		Solanum	africanum	Mill.	Solanum africanum Mill. [2]		South Africa	Eastern Cape		Thornhill	5 miles W, Dist. Port Elizabeth	short coastal forest	33.923609	S	25.058068	E	DD		GAZ	-33.923609	25.058068	0	0		scrambler; flowers mauve			89956	76345
K	Herbarium sheet		K000441736	Acocks, J.P.H.		13906					15	11	1947		Solanum	catombelense	Peyr.	Solanum catombelense Peyr.		South Africa	Limpopo		Warmbaths	Waterberg, ca 5.5 miles NNE of Warmbaths		24.883333	S	28.283333	E	DD		GAZ-F	-24.883333	28.283333	1219	0					55399	52417
K	Herbarium sheet		K000922074	Acocks, J.P.H.		14946					24	9	1948		Solanum	guineense	L.	Solanum guineense L. [3]		South Africa	Northern Cape		Garies	9 miles NNW of Garies	Namaqualand broken veld of granite hills	30.452586	S	17.93973	E	DD		GAZ	-30.452586	17.93973	0	0		scrambler (occasional amongst shrubs alogn watercourse) leaves fleshy,dark glossy green; flowers mauve; berries orange; very brittle			90004	76390
S	Herbarium sheet	S11-5760		Acocks, J.P.H.		14946					24	9	1948		Solanum	guineense	L.	Solanum guineense L. [3]		South Africa	Northern Cape		Garies	9 miles NNW of Garies	Namaqualand broken veld of granite hills	30.452586	S	17.93973	E	DD		GAZ	-30.452586	17.93973	0	0		scrambler (occasional amongst shrubs alogn watercourse) leaves fleshy,dark glossy green; flowers mauve; berries orange; very brittle			129967	76390
BM	Herbarium sheet		BM000887149	Acocks, J.P.H.		15362					9	6	1949		Solanum	guineense	L.	Solanum guineense L. [3]		South Africa	Eastern Cape		Graaff-Reinet	Graaf Reinet, Desolation Valley	under trees in gorges, occasional	32.26667	S	24.492885	E	DD		GAZ	-32.26667	24.492885	396	0	ca.	scrambler, flowers mauve			16606	17121
E	Herbarium sheet		E00161097	Acocks, J.P.H.		15362					9	6	1949		Solanum	guineense	L.	Solanum guineense L. [3]		South Africa	Eastern Cape		Graaff-Reinet	Graaf Reinet, Desolation Valley	under trees in gorges, occasional	32.26667	S	24.492885	E	DD		GAZ	-32.26667	24.492885	396	0	ca.	scrambler, flowers mauve			125521	17121
K	Herbarium sheet		K000658783	Acocks, J.P.H.		15926					14	7	1950		Solanum	sisymbriifolium	Lam.	Solanum sisymbriifolium Lam.		South Africa	Gauteng	Pretoria	Bankenveld	near Leeuwkop	by roadside	0		0					0	0	0	0		2 foot bush, dark green, with pale mauve flowers, orange-brown spines; rare			60897	56036
K	Herbarium sheet		K000441734	Acocks, J.P.H.		20925					21	11	1959		Solanum	catombelense	Peyr.	Solanum catombelense Peyr.		South Africa	Mpumalanga		Groblersdal	N by E of Groblersdal		25.15	S	29.383333	E	DD		GAZ-F	-25.15	29.383333	0	0					55397	52415
EA	Herbarium sheet			Acocks, J.P.H.		21049					10	2	1960		Solanum	triflorum	Nutt.	Solanum triflorum Nutt.		South Africa	Eastern Cape		Morgendal	FTEA region: SA South slopes of Meelberg.		32.193828	S	24.028134	E	DD	3	GAZ	-32.193828	24.028134	1829	0		Prostrate annual. Rare.			66912	60507
K	Herbarium sheet		K000788983	Acocks, J.P.H.		21433					9	9	1960		Solanum	africanum	Mill.	Solanum africanum Mill. [2]		South Africa	Eastern Cape		Seaview	to E of Seaview, Dist. Port Elizabeth		34.014226	S	25.359316	E	DD		GAZ	-34.014226	25.359316	80	0	ca.				89958	76347
P	Herbarium sheet		P00331478	Adam, J.G.		3734					14	2	1949		Solanum	terminale	Forssk.	Solanum terminale Forssk. [1]		Guinea	Nzérékoré	Macenta	Loffa	Macenta		8.33	N	9.28	W	DMS	7	GAZ	8.55	-9.466667	0	0					86245	74079
P	Herbarium sheet		P00331477	Adam, J.G.		4008					20	3	1949		Solanum	terminale	Forssk.	Solanum terminale Forssk. [1]		Guinea	Nzérékoré	Macenta	Zoubouromai			0		0					0	0	0	0					86252	74086
MO	Herbarium sheet	2115451		Adam, J.G.		18728					9	10	1962		Solanum	scabrum	Mill.	Solanum scabrum Mill. [4]		Mauritania	Trarza			Rosso Administrative area, Village Rosso		16.516341	N	15.802612	W	DD	3	SPEC	16.516341	-15.802612	0	0					167101	128806
K	Herbarium sheet		K000489346	Adam, J.G.		20447					5	1	1965		Solanum	terminale	Forssk.	Solanum terminale Forssk. [1]		Liberia			Clairiére			0		0					0	0	950	0					55594	52593
K	Herbarium sheet		K000658808	Adam, J.G.		20453					6	1	1965		Solanum	torvum	Sw.	Solanum torvum Sw. [3]		Liberia			Nimba Mountains	sin. loc. (Swedish expedition)		6.842761	N	8.660059	W	DD		GAZ	6.842761	-8.660059	0	0					60921	56058
K	Herbarium sheet		K001155650	Adam, J.G.		20529					9	1	1965		Solanum	americanum	Mill.	Solanum americanum Mill.		Liberia	Nimba			Nimba Expedition	ruderale	0		0					0	0	0	0					136235	103237
MO	Herbarium sheet	2115459		Adam, J.G.		20529					9	1	1965		Solanum	americanum	Mill.	Solanum americanum Mill.		Liberia	Nimba			Nimba Expedition	ruderale	0		0					0	0	0	0					167014	103237
P	Herbarium sheet		P00343769	Adam, J.G.		22228					28	11	1965		Solanum	anguivi	Lam.	Solanum anguivi Lam. [2]		Sierra Leone				Sierra Leone. Monts Loma, Bintumané, galerie ouest.		9.216667	N	11.116667	W	DD		GAZ	9.216667	-11.116667	1600	0		Tide, Fll. avec epines, petites Fl., Fr. jaunes 1 cm diam.			61030	56150
MO	Herbarium sheet	2115431		Adam, J.G.		22258					30	11	1965		Solanum	tarderemotum	Bitter	Solanum tarderemotum Bitter		Sierra Leone	Northern		Mount Bintumani	Kabala (admin), Mt Loma, Bintumane, Galerie du Mira, Mira		0		0					0	0	1500	0					136481	103425
GH	Herbarium sheet			Adam, J.G.		22258					30	11	1965		Solanum	tarderemotum	Bitter	Solanum tarderemotum Bitter		Sierra Leone	Northern		Mount Bintumani	Kabala (admin), Mt Loma, Bintumane, Galerie du Mira, Mira		0		0					0	0	1500	0					147136	103425
MO	Herbarium sheet	2115449		Adam, J.G.		23788					22	9	1964		Solanum	scabrum	Mill.	Solanum scabrum Mill. [4]		Liberia	Nimba			Yekepa, Granfield village		0		0					0	0	0	0					136440	103384
MO	Herbarium sheet	2115700		Adam, J.G.		24671					5	11	1969		Solanum	tarderemotum	Bitter	Solanum tarderemotum Bitter		Guinea	Nzérékoré			Nzérékoré Administrative region, village Nzo, Mt Nimba		0		0					0	0	1550	0					167060	128768
P	Herbarium sheet		P00331468	Adam, J.G.		27565					16	5	1973		Solanum	terminale	Forssk.	Solanum terminale Forssk. [1]		Liberia	Nimba		Mt. Alpha Mine	upper Yiti River		0		0					0	0	0	0		sarmenteaux; fl. violettes, anthères jaune vif			86256	74090
P	Herbarium sheet		P00331469	Adam, J.G.		27588					16	5	1973		Solanum	terminale	Forssk.	Solanum terminale Forssk. [1]		Liberia	Nimba		Mt. Alpha Mine	upper Yiti River		0		0					0	0	0	0		fr rouge-oragne a maturité			86255	74089
P	Herbarium sheet		P00331467	Adam, J.G.		28907					6	8	1974		Solanum	terminale	Forssk.	Solanum terminale Forssk. [1]		Liberia	Nimba		Yiti Valley	crête orientale		0		0					0	0	1200	0					86254	74088
K	Herbarium sheet		K000658807	Adames, P.		527					14	9	1964		Solanum	torvum	Sw.	Solanum torvum Sw. [3]		Liberia			Nimba Mountains	LAMCO Hq camp	on roadside	6.842761	N	8.660059	W	DD		GAZ	6.842761	-8.660059	500	0		flowers white; stem with thorns; common coloniser of farmland and other clearings			60920	56057
K	Herbarium sheet		K000489347	Adames, P.		536					14	9	1964		Solanum	terminale	Forssk.	Solanum terminale Forssk. [1]		Guinea	Nzérékoré		Yah River		Among regrowth in a clearing.	7.3	N	8.44	W	DMS		GAZ	7.5	-8.733333	0	0		A woody climber, flowers dark blue.			55595	52594
K	Herbarium sheet		K001155651	Adames, P.		577					22	9	1964		Solanum	scabrum	Mill.	Solanum scabrum Mill. [4]		Liberia	Nimba			'Nimba Expedition' (Trig point 34)	among ground vegetation	7.51753	N	8.52673	W	DD		GAZ	7.51753	-8.52673	1300	0		about 1 m high; flower white, stamens yellow; fruit blue-black			136294	103293
K	Herbarium sheet		K000489345	Adames, P.		779					22	11	1964		Solanum	terminale	Forssk.	Solanum terminale Forssk. [1]		Liberia			Trig Point 36		Over roadside vegetation.	0		0					0	0	750	0		Climbing.			55593	52592
EA	Herbarium sheet			Adams, B.R.		76					16	12	1973		Solanum	goetzei	Dammer	Solanum goetzei Dammer		Kenya	Coast	Kilifi	Mariakani	About 2km North of Mariakani along Mariakani-Bamba road.	Bushand with various Acacia and Commiphora, apparently undisturbed but occasionally grazed by cattle and much cultivation exists nearby. Soil a fine sand loamy-somewhat moist following recent heavy showers.	0		0					0	0	180	0		A small shrub 1.5m high, young shoots, petiole bases, peduncles and pedicels purple, leaves dark green above, paler below. Flowers with violet petals and yellow anthers, unscented. Fruits shiny almost spherical green when young, dark green when mature.			47170	45026
EA	Herbarium sheet			Adamson, A.	B	4345					13	12	1944		Solanum	hastifolium	Hochst. ex Dunal	Solanum hastifolium Hochst. ex Dunal		Kenya	Rift Valley	Samburu	Mathews Range	Olkanto.		1.266667	N	37.283333	E	DD	4	GAZ	1.266667	37.283333	914	0		Common tree, painted.	Nmorotishi	Samburu	47934	45778
E	Herbarium sheet		E00426774	Adamson, G.		114					0	0	0		Solanum	richardii	Dunal	Solanum richardii Dunal [3]		Malawi				'Shire Highlands, Zambeziland'	open situations	0		0					0	0	0	0		6-8 ft; fl. blue 'one variety fls. small white yellow centre'			125070	96787
E	Herbarium sheet		E00426775	Adamson, G.		138					0	0	0		Solanum	richardii	Dunal	Solanum richardii Dunal [3]		Malawi				'Shire Highlands, Zambeziland'		0		0					0	0	0	0					125069	96786
K	Herbarium sheet		K000441306	Adamson, G.		139					0	0	0		Solanum	aculeastrum	Dunal	Solanum aculeastrum Dunal		Malawi			Shire Highlands			16.52	S	35.19	E	DM		SPEC	-16.866667	35.316667	0	0					36191	35540
EA	Herbarium sheet			Adamson, J.		543					30	12	1955		Solanum	runsoriense	C.H.Wright	Solanum runsoriense C.H.Wright		Kenya	Rift Valley	Samburu	Mount Nyiru	[FTEA region: K1]	On forest edge in moorland.	2.1	N	36.5	E	DM	4	GAZ	2.166667	36.833333	2743	0		Creeper.			66685	60280
K	Herbarium sheet		K000788715	Adamson, J.		543					30	12	1955		Solanum	runsoriense	C.H.Wright	Solanum runsoriense C.H.Wright		Kenya	Rift Valley	Samburu	Mount Nyiru	[FTEA region: K1]	On forest edge in moorland.	2.1	N	36.5	E	DM	4	GAZ	2.166667	36.833333	2743	0		Creeper.			86031	60280
EA	Herbarium sheet			Adamson, J.	B	5941					12	4	1947		Solanum	pampaninii	Chiov.	Solanum pampaninii Chiov.		Kenya	Coast	Lamu	Kiunga		Along shore.	1.44	S	41.3	E	DMS	4	GAZ	-1.733333	41.5	0	0		Small creeper.			48301	46143
BM	Herbarium sheet		BM000943859	Adamson, R.S.		3225					0	0	0		Solanum	retroflexum	Dunal	Solanum retroflexum Dunal		South Africa				Cape Province		0		0					0	0	0	0					37186	36509
BM	Herbarium sheet		BM000943870	Adamson, R.S.		3317					8	1	1942		Solanum	scabrum	Mill.	Solanum scabrum Mill. [4]		South Africa	Western Cape			Rondebosch	Cultivation ground	33.5748	S	18.2835	E	DD	ca.	GAZ	-33.5748	18.2835	0	0					37197	36520
EA	Herbarium sheet			Adamson, T.G.		6					0	7	1958		Solanum	giganteum	Jacq.	Solanum giganteum Jacq.		Kenya	Eastern		Marsabit			2.29	N	37.55	E	DM	4	GAZ	2.483333	37.916667	1524	0					47400	45248
EA	Herbarium sheet			Adan, H.		47					19	7	1980		Solanum	somalense	Franch.	Solanum somalense Franch.		Kenya	Eastern		Mt. Kulal	Korolli Desert, Balessa	On a desert area.	2.4	N	37.1	E	DM	4	SPEC	2.666667	37.166667	0	0		A herb with yellow fruit, no spines.	Yehurra	Rendille	47239	45094
EA	Herbarium sheet			Adan, H.		107					29	9	1980		Solanum	arundo	Mattei	Solanum arundo Mattei		Kenya	Eastern		Buffalo Springs			0.37	N	37.39	E	DM	4	GAZ	0.616667	37.65	0	0		A tree, 6ft tall.			48362	46204
EA	Herbarium sheet			Adeka, R.		15	KA	Kwambai, J.			0	0	0		Solanum	arundo	Mattei	Solanum arundo Mattei		Kenya	Rift Valley		Athi River	East Africa Portland cement, Quarry site.	New Sand dunes.	0		0					0	0	0	0					48390	46232
EA	Herbarium sheet			Adeka, R.		49	KA	Kwambai, J.			0	0	0		Solanum	campylacanthum	Hochst. ex A.Rich.	Solanum campylacanthum Hochst. ex A.Rich. [3]		Kenya	Eastern	Machakos	Athi River	East Arfica Portland Cement quarry site.	Old sand dunes.	1.416667	S	37.683333	E	DD	4	GAZ	-1.416667	37.683333	1460	0					48717	46543
EA	Herbarium sheet			Adeka, R.		122		Kirika, P.			2	1	2002		Solanum	campylacanthum	Hochst. ex A.Rich.	Solanum campylacanthum Hochst. ex A.Rich. [3]		Kenya	Eastern	Machakos	Athi River		Grazed grassland.	1.416667	S	37.683333	E	DD	4	GAZ	-1.416667	37.683333	1460	0					48719	46545
EA	Herbarium sheet			Adeka, R.		158		Kirika, P.			3	1	2002		Solanum	arundo	Mattei	Solanum arundo Mattei		Kenya	Rift Valley		Athi River	East Africa portland Cement.	Grazed grassland.	0		0					0	0	1470	0		shrub			48386	46228
K	Herbarium sheet		K000658693	Adetunji, M.O.		34038					24	1	1961		Solanum	wrightii	Benth.	Solanum wrightii Benth.	CUL	Nigeria	Idaban	Idaban	Forest Research Nursery		derived savannah growign on nursery bed	0		0					0	0	0	0		shrub up to 8 ft with soft green stem and sharp thorns; large green palmat leaves alternatively arranged, short hairy leaf surface; flower is pink and white alternatively; fruit green [fruit in spirit collection at K]			60810	55956
EA	Herbarium sheet			Adi, D.	AK	303					2	8	1985		Solanum	somalense	Franch.	Solanum somalense Franch.		Kenya	Eastern		Hurri Hills	Kubi Qoti.	Wooded grassland.Common.	3.683333	N	37.85	E	DD		GAZ-F	3.683333	37.85	0	0					47237	45092
ETH	Herbarium sheet			Admazu, ?; Nuru, ?		802					23	1	1989		Solanum	glabratum	Dunal	Solanum glabratum Dunal		Ethiopia	Oromia		Ziway			7.933333	N	38.716667	E	DD		GAZ	7.933333	38.716667	0	0					51150	48541
K	Herbarium sheet			Admazu, ?; Nuru, ?		61085					7	10	1961		Solanum	campylacanthum	Hochst. ex A.Rich.	Solanum campylacanthum Hochst. ex A.Rich. [3]		Ethiopia	Oromia		Agere Mariam			5.633333	N	38.233333	E	DD		GAZ	5.633333	38.233333	0	0					51147	48538
MA	Herbarium sheet		MA779790	Aedo, C.		15032		Castroviejo, S.; Pedrool, J. & Rico, E.			15	1	2008		Solanum	mauritianum	Scop.	Solanum mauritianum Scop. [2]		South Africa	KwaZulu-Natal		Cathedral Peak		borde de arroyo	28.5643	S	29.1143	E	DMS		SPEC	-28.945278	29.195278	1490	0		arbol 4 m de altura; flora azul oscura			72519	65572
MA	Herbarium sheet		MA778907	Aedo, C.		18685		Castroviejo, S.; Pedrool, J. & Rico, E.			20	1	2008		Solanum	africanum	Mill.	Solanum africanum Mill. [2]		South Africa	Western Cape		Riversdale	playas y dunas de Witsand	playas y dunas	34.3322	S	20.5203	E	DMS		SPEC	-34.556111	20.8675	2	0		flor azulada			72521	65574
MA	Herbarium sheet		MA779310	Aedo, C.		18744		Castroviejo, S.; Pedrool, J. & Rico, E.			21	1	2008		Solanum	tomentosum	L.	Solanum tomentosum L. [3]		South Africa	Western Cape		Waarskuwing	Green Teogang	cuarcitas	33.302667	S	20.500667	E	DD		SPEC	-33.302667	20.500667	1000	0		flora blanca; fruto naranja			72520	65573
S	Herbarium sheet			Afzelius, A.		167					8	10	1912		Solanum	madagascariense	Dunal	Solanum madagascariense Dunal [1]		Madagascar	Anderarante		Perinet		along the path in the forest	0		0					0	0	0	0					57872	53936
BM	Herbarium sheet		BM000847361	Afzelius, A.		s.n.			holotype	Solanum afzelii Dunal	0	0	0		Solanum	dasyphyllum	Schumach. & Thonn.	Solanum dasyphyllum Schumach. & Thonn.		Sierra Leone				sin. loc.		0		0					0	0	0	0					10166	10688
P	Herbarium sheet		P00352502	Afzelius, K.		s.n.					9	8	1912		Solanum	mauritianum	Scop.	Solanum mauritianum Scop. [2]		Madagascar	Toamasina	Toamasina Urban	Tamatave			18.1	S	49.23	E	DMS		GAZ	-18.166667	49.383333	0	0					24463	25354
K	Herbarium sheet		K000212328	Afzelius, K.		s.n.					18	9	1912		Solanum	mauritianum	Scop.	Solanum mauritianum Scop. [2]		Madagascar	Toamasina		Moramanga	Prov Andevorante		0		0					0	0	0	0					24768	25614
MA	Herbarium sheet		MA164934	Agacino, M.		164934					2	6	1946		Solanum	villosum	Mill.	Solanum villosum Mill. [6]		Western Sahara			Grara Talifat			0		0					0	0	0	0					139103	105384
EA	Herbarium sheet			Agnew, A.D.Q.		5237		Musumba, Z.			4	1	1964		Solanum	campylacanthum	Hochst. ex A.Rich.	Solanum campylacanthum Hochst. ex A.Rich. [3]		Kenya	Nairobi	Nairobi	Langata	Magadi road turning.	Dry grasslands and roadsides with black cotton soil.	1.333333	S	36.766667	E	DD	4	GAZ	-1.333333	36.766667	0	0		Perennial shrubby herb to 50cmhigh with pale mauve flowers.			48909	46734
EA	Herbarium sheet			Agnew, A.D.Q.		5598					16	2	1964		Solanum	villosum	Mill.	Solanum villosum Mill. [6]		Kenya	Eastern	Machakos	Athi River	FTEA region: K4 Beacon 13 miles from Nairobi on road to Athi River.	Grassland.	0		0					0	0	0	0		Erect annual with orange fruits.			66323	59919
EA	Herbarium sheet			Agnew, A.D.Q.		7171					24	3	1965		Solanum	runsoriense	C.H.Wright	Solanum runsoriense C.H.Wright		Kenya	Central		Aberdare National Park	FTEA region: K4 In North Kinangop end, on old emergency track.	Dense bamboo stand with Nuxia congesta.	0.25	S	36.42	E	DM	4	GAZ	-0.416667	36.7	2987	0		Sometimes scrambling shrub to 2m high, flowers purple.			66686	60281
EA	Herbarium sheet			Agnew, A.D.Q.		11035		Page, ?			27	5	1976		Solanum	dasyphyllum	Schumach. & Thonn.	Solanum dasyphyllum Schumach. & Thonn.		Kenya	Eastern	Makueni	Kibwezi Forest	Kibwezi Forest - Pipeline road.	Forest.	2.433333	S	37.916667	E	DD	4	GAZ	-2.433333	37.916667	0	0		Herb to 1m high with blue-purple flowers.			48101	45943
EA	Herbarium sheet			Agnew, A.D.Q.		11177		Agnew, S.			18	7	1976		Solanum	mauense	Bitter	Solanum mauense Bitter		Kenya	Rift Valley	Nakuru	Eburru Forest Reserve	Mau side.		0.633333	S	36.2	E	DD	4	GAZ	-0.633333	36.2	0	0		Shrub to 2m with mauve flowers.			47654	45500
EA	Herbarium sheet			Agnew, A.D.Q.		83000					12	6	1966		Solanum	nigriviolaceum	Bitter	Solanum nigriviolaceum Bitter		Kenya	Central	Kiambu	Limuru	By Brackenhurts Hotel.	Roadsides.	1.133333	S	36.733333	E	DD	4	GAZ	-1.133333	36.733333	2164	0		Herb to 75cm high.			48135	45977
E	Herbarium sheet			Agnew, A.D.Q.		s.n.					4	8	1976		Solanum	campylacanthum	Hochst. ex A.Rich.	Solanum campylacanthum Hochst. ex A.Rich. [3]		Kenya	Coast			Kilifi Strand		0		0					0	0	0	0					145834	111151
E	Herbarium sheet			Agnew, A.D.Q.		s.n.					18	11	1992		Solanum	campylacanthum	Hochst. ex A.Rich.	Solanum campylacanthum Hochst. ex A.Rich. [3]		Kenya	Rift Valley	Kajiado		Ol Kiramatian Masai Group Ranch, MAG (Ecogeographic Zone following Agnew & Agnew (1994), Upland Kenya Wildflowers), Rift Valley, Kajiado District, Nguruman flood-forest		0		0					0	0	0	0					145835	111152
E	Herbarium sheet			Agnew, A.D.Q.		s.n.					6	7	1976		Solanum	terminale	Forssk.	Solanum terminale Forssk. [1]		Kenya				Aberdares Park (W), North Kinangop, HA (Ecogeographic Zone following Agnew & Agnew (1994), Upland Kenya Wildflowers)	Bamboo forest clearing edges, Bamboo 2 transect	0		0					0	0	0	0					145836	111153
UT	Herbarium sheet	109259		Ahmed, A.		s.n.		Samaan, M.			4	5	1976		Solanum	nigrum	L.	Solanum nigrum L. [2]		Egypt	Alexandria		Bahig		sandy alluvial soil	30.933144	N	29.675055	E	DD	2	GAZ	30.933144	29.675055	0	0					136917	103719
EA	Herbarium sheet			Ahmed, A.; Mwangangi, O.M.		7					4	12	1998		Solanum	mauritianum	Scop.	Solanum mauritianum Scop. [2]		Kenya	Nairobi		Nairobi National Museum Botanic Garden	FTEA region: K4	Occasional.	1.18	S	36.49	E	DM	4	GAZ	-1.3	36.816667	0	0		A shrub to 3m high, leave spubescent, simple, alternate, lanceolate, acute. Stem pubescent curiate, fruits round, green, petals purple. Anthers yellow.			66774	60369
H	Herbarium sheet	1078442		Ahti, T.		16434					18	10	1962		Solanum	villosum	Mill.	Solanum villosum Mill. [6]		Sudan				Atbara town, W part	by irrigation canal on streetside, sparsely	0		0					0	0	0	0					174542	134134
H	Herbarium sheet	1078428		Ahti, T.		16467					4	11	1962		Solanum	villosum	Mill.	Solanum villosum Mill. [6]		Sudan				Wadi Halfa District, on the Nile bank		0		0					0	0	0	0					174575	134167
H	Herbarium sheet	1078403		Ahti, T.		16511					30	9	1962		Solanum	villosum	Mill.	Solanum villosum Mill. [6]		Sudan				Wadi Halfa District, ca. 1 km N of Debeira Station	in fallow field, sparsely	0		0					0	0	0	0					174574	134166
H	Herbarium sheet	1078400		Ahti, T.		16512					10	10	1962		Solanum	villosum	Mill.	Solanum villosum Mill. [6]		Sudan				Wadi Halfa District, Sara Gharb, N part, along the shoreline of the Nile	rather sparsely	0		0					0	0	0	0					174571	134163
H	Herbarium sheet	1078390		Ahti, T.		16513					10	10	1962		Solanum	scabrum	Mill.	Solanum scabrum Mill. [4]		Sudan				Wadi Halfa district, Sara Gharb, N part, along the shoreline of the Nile, rather sparsely		0		0					0	0	0	0					174582	134174
H	Herbarium sheet	1078396		Ahti, T.		16514					7	10	1962		Solanum	scabrum	Mill.	Solanum scabrum Mill. [4]		Sudan				Wadi Halfa district, Sara, Sara Island, S side of Faras Island, alluvial thicket, fairly abundant		0		0					0	0	0	0					174581	134173
H	Herbarium sheet	1078397		Ahti, T.		16515					7	10	1962		Solanum	villosum	Mill.	Solanum villosum Mill. [6]		Sudan				Wadi Halfa District, Sara, Sara Island, S of Faras Island	alluvial thicket, abundant	0		0					0	0	0	0					174573	134165
H	Herbarium sheet	1078398		Ahti, T.		16786					9	10	1962		Solanum	scabrum	Mill.	Solanum scabrum Mill. [4]		Sudan				Wadi Halfa district, Ashkeit, Ashkeit Island, by a sakia (irrigation wheel), sparsely		0		0					0	0	0	0					174583	134175
H	Herbarium sheet	1078371		Ahti, T.		16843					29	9	1962		Solanum	villosum	Mill.	Solanum villosum Mill. [6]		Sudan				Wadi Halfa District, Debeira East, near the Nile shore	by an abondoned brick-yard	0		0					0	0	0	0					174576	134168
G	Herbarium sheet		G00443446	Aké Assi, L.		9938					6	3	1968		Solanum	terminale	Forssk.	Solanum terminale Forssk. [1]		Côte d'Ivoire	Montagnes		Mont Tonkoui			7.427929	N	7.64378	W	DD		GAZ	7.427929	-7.64378	0	0					123250	95755
K	Herbarium sheet		K000541984	Akogo, M.		49					5	10	1993		Solanum	torvum	Sw.	Solanum torvum Sw. [3]		Cameroon	Sud-Ouest	Mount Cameroon	Bomana	Entrance transect along road side.		4.5	N	9.059258	E	DD		GAZ	4.5	9.059258	300	0		2m high herb. Flower:cauliflorus inflorescence, each flower with 5 green sepales, 5 white petales, many greenetamines. Fruits: green.			55770	52757
K	Herbarium sheet		K000658832	Akpabla, G.		180					0	2	1935		Solanum	torvum	Sw.	Solanum torvum Sw. [3]		Ghana	Greater Accra		Achimota	Pefrease	secondary forest	5.614414	N	0.23428	W	DD		GAZ	5.614414	-0.23428	0	0		shrub up to 5 ft high spready in growth; stems full of hairs; leaves lobed and pubescent; flowers in clusters, petals 5; fruits round and shiny in axils of leaves			60945	56080
K	Herbarium sheet		K001155760	Akpabla, G.		2117					16	9	1960		Solanum	scabrum	Mill.	Solanum scabrum Mill. [4]		Ghana	Volta			Adzido, Keta [georeferenced to Keta]	near lagoon	5.887989	N	0.990664	E	DD	ca.	GAZ	5.887989	0.990664	0	0		a small herb with white flowers			136269	103269
K	Herbarium sheet		K000658712	Akpabla, G.K.		1860					28	1	1958		Solanum	wrightii	Benth.	Solanum wrightii Benth.	CUL	Nigeria			Achimota		horticultural nursery	0		0					0	0	0	0		an introduced decorateive tree up to 12 ft high; colour of flower ranges from blue to light pink			60829	55974
K	Herbarium sheet		K001155984	Akpabla, G.K.		s.n.					15	12	1951		Solanum	scabrum	Mill.	Solanum scabrum Mill. [4]		Cameroon	Sud-Ouest		Buea	Rest House No. 18	among elephant grass	0		0					0	0	945	0					135517	102686
H	Herbarium sheet	1729990		Alanko, P.		120700					11	2	2004		Solanum	villosum	Mill.	Solanum villosum Mill. [6]		Portugal	Madeira			Corticeiras, Baco da Corrida - Encumeada, along mountain path near Basso de Ares, below Pico Grande		0		0					0	0	1250	0					174548	134140
H	Herbarium sheet	1752046		Alanko, P.		137354					17	12	2007		Solanum	villosum	Mill.	Solanum villosum Mill. [6]		Spain	Canary Islands	Tenerife		Macizo de Teno, Masca, along main road near Masca	along moist rock face	0		0					0	0	600	0					174544	134136
ETH	Herbarium sheet			Albers, C.C.		61012					27	9	1961		Solanum	anguivi	Lam.	Solanum anguivi Lam. [2]		Ethiopia	Addis Ababa		Addis Ababa			9.016667	N	39.233333	E	DD		GAZ	9.016667	39.233333	0	0					51158	48548
K	Herbarium sheet		K001156459	Albers, C.C.		61013					27	9	1961		Solanum	memphiticum	J.F.Gmel.	Solanum memphiticum J.F.Gmel.		Ethiopia	Addis Ababa		Addis Ababa			9.02	N	38.42	E	DMS		GAZ	9.033333	38.7	0	0		very common			51163	48553
K	Herbarium sheet		K001156500	Albers, C.C.		61067					7	10	1961		Solanum	tarderemotum	Bitter	Solanum tarderemotum Bitter		Ethiopia	Oromia			Debre Zeit, crater Lake. ca. 40 km S of Addis Ababa		0		0					0	0	0	0					51153	48543
ETH	Herbarium sheet			Albers, C.C.		61090					13	11	1962		Solanum	campylacanthum	Hochst. ex A.Rich.	Solanum campylacanthum Hochst. ex A.Rich. [3]		Ethiopia	Oromia	Misraq Shewa	Debre Zeit [Bishoftu]			8.75	N	38.983333	E	DD		GAZ	8.75	38.983333	0	0					51162	48552
ETH	Herbarium sheet			Albers, C.C.		61091					13	11	1961		Solanum	anguivi	Lam.	Solanum anguivi Lam. [2]		Ethiopia	Oromia	Misraq Shewa	Debre Zeit [Bishoftu]			8.75	N	38.983333	E	DD		GAZ	8.75	38.983333	0	0					51159	48549
ETH	Herbarium sheet			Albers, C.C.		61175					11	11	1961		Solanum	anguivi	Lam.	Solanum anguivi Lam. [2]		Ethiopia	Oromia	Menagesha	Coronation Hill			9.016667	N	38.55	E	DD		GAZ	9.016667	38.55	0	0					51156	48546
ETH	Herbarium sheet			Albers, C.C.		62170					27	5	1962		Solanum	marginatum	L.f.	Solanum marginatum L.f.		Ethiopia	Addis Ababa		Addis Ababa			9.02	N	38.42	E	DMS		GAZ	9.033333	38.7	0	0					51161	48551
ETH	Herbarium sheet			Albers, C.C.		62187					7	4	1962		Solanum	anguivi	Lam.	Solanum anguivi Lam. [2]		Ethiopia	Addis Ababa		Addis Ababa			9.016667	N	39.233333	E	DD		GAZ	9.016667	39.233333	0	0					51157	48547
MO	Herbarium sheet	1807758		Albers, C.C.		62349					6	9	1962		Solanum	villosum	Mill.	Solanum villosum Mill. [6]		Ethiopia	Amhara			Woldia, American Lutheran Mission	in heavy, black soil near creek bank	0		0					0	0	0	0					136477	103421
GH	Herbarium sheet			Albers, C.C.		62349					6	9	1962		Solanum	villosum	Mill.	Solanum villosum Mill. [6]		Ethiopia	Amhara			Woldia, American Lutheran Mission	in heavy, black soil near creek bank	0		0					0	0	0	0					147140	103421
ETH	Herbarium sheet			Albers, C.C.		63066					1	12	1963		Solanum	glabratum	Dunal	Solanum glabratum Dunal		Ethiopia	Tigray		Quiha			13.466667	N	39.533333	E	DD		GAZ	13.466667	39.533333	0	0					51160	48550
W	Herbarium sheet	2009-0016618		Albert, R.		s.n.		Steiner, G.M.			24	1	1994		Solanum	anguivi	Lam.	Solanum anguivi Lam. [2]		Uganda	Western		Ruwenzori	Bujuku-Mubuku zu sammenfluss, bei Nyabitaba Hut		0.362797	N	29.985264	E	DD		GAZ	0.362797	29.985264	2500	0					155443	119299
GH	Herbarium sheet			Alcott, W.P.		s.n.					0	2	1877		Solanum	nigrum	L.	Solanum nigrum L. [2]		Egypt				Nile Valley		0		0					0	0	0	0					147193	112329
BM	Herbarium sheet		BM000847701	Aldridge, A.E.		962					19	2	1973		Solanum	nigrum	L.	Solanum nigrum L. [2]		Spain	Canary Islands			Fuerteventura: South of Cotillo.	On coast.	0		0					0	0	0	0					37000	36329
BM	Herbarium sheet		BM000847709	Aldridge, A.E.		1543					12	4	1973		Solanum	lidii	Sunding	Solanum lidii Sunding		Spain	Canary Islands	Gran Canaria		Barranco de Aguimes, near Temisas		27.904467	N	15.450619	W	DD		GAZ	27.904467	-15.450619	900	0					9924	10446
E	Herbarium sheet		E00621224	Alexander, J.C.M.		126		Kupicha, F.K.			12	5	1972		Solanum	villosum	Mill.	Solanum villosum Mill. [6]		Morocco	Tanger-Tetouan-Al Hoceima		Beni Hosmar	T. Beni Hosmar above Tetuan [Tétouan]	Foot of limestone cliff	35.324337	N	5.223034	W	DMS	ca.	GAZ	35.545381	-5.375094	430	0		Perennial; flowers pale pink with purple streaks.			134954	102334
MO	Herbarium sheet	2195126		Alexander, J.C.M.		126		Kupicha, F.K.			12	5	1972		Solanum	villosum	Mill.	Solanum villosum Mill. [6]		Morocco	Tanger-Tetouan-Al Hoceima		Beni Hosmar	T. Beni Hosmar above Tetuan [Tétouan]	Foot of limestone cliff	35.324337	N	5.223034	W	DMS	ca.	GAZ	35.545381	-5.375094	430	0		Perennial; flowers pale pink with purple streaks.			167007	102334
P	Herbarium sheet		P00349359	Alleizette, C. d'		675	m				0	12	1905		Solanum	madagascariense	Dunal	Solanum madagascariense Dunal [1]		Madagascar	Toamasina	Moramanga	Analamazaotra		Forêt.	18.56	S	48.25	E	DMS		GAZ	-18.933333	48.416667	0	0					24405	25298
K	Herbarium sheet		K001158659	Allen, C.E.F.		724					0	10	1908		Solanum	tarderemotum	Bitter	Solanum tarderemotum Bitter		Zambia				'NW Rhodesia'		0		0					0	0	0	0		herb			144756	110332
E	Herbarium sheet		E00526853	Allen, J.B.		72		Hamersley, M.C.			7	9	1972		Solanum	incanum	L.	Solanum incanum L. [4]		Ethiopia	Somali	Gode Zone	Kelafe [Kelafo]	Shebeli road		5.3	N	45.15	E	DMS		SPEC	5.5	45.25	0	0		herb to 1.5 m; few spines	arundo		124939	96659
ETH	Herbarium sheet			Allen, J.B.		72		Hamersley, M.C.			7	9	1972		Solanum	incanum	L.	Solanum incanum L. [4]		Ethiopia	Somali	Gode Zone	Kelafe [Kelafo]	Shebeli road		5.3	N	45.15	E	DMS		SPEC	5.5	45.25	0	0		herb to 1.5 m; few spines	arundo		124940	96659
E	Herbarium sheet		E00426765	Allen, J.B.		213		Elmi, A.A.			16	9	1978		Solanum	pampaninii	Chiov.	Solanum pampaninii Chiov.		Somalia			Agfoi	University Agriculture Faculty site	scattered Acacia tortilis, Acacia senegal	2.06	N	45.08	E	DMS		SPEC	2.1	45.133333	70	0		trailing herb; flowers purple			124930	96650
E	Herbarium sheet		E00426739	Allen, J.B.		260		Elmi, A.A.			24	9	1978		Solanum	arundo	Mattei	Solanum arundo Mattei		Somalia				near Afgoi, University Agriculture field site	scattered Acacia tortilis, Acacia senegal	2.06	N	45.08	E	DMS		SPEC	2.1	45.133333	0	0		shrub to 1.5 m; flowers purple; fruit yellow turning brown; common			124931	96651
E	Herbarium sheet		E00426742	Allen, J.B.		297		Elmi, A.A.			28	9	1978		Solanum	schimperianum	Hochst. ex A.Rich.	Solanum schimperianum Hochst. ex A.Rich.		Somalia			Hargeisa			9.33	N	4.03	E	DMS		SPEC	9.55	4.05	0	0					124932	96652
E	Herbarium sheet		E00426781	Allen, J.B.		304		Elmi, A.A.			29	9	1978		Solanum	somalense	Franch.	Solanum somalense Franch.		Somalia			Hargeisa	tug, near edge of town	in old cultivation	9.33	N	44.03	E	DMS		SPEC	9.55	44.05	0	0		shrub 40 cm; flower purple, yellow stamens; locally common	karriir		124933	96653
E	Herbarium sheet		E00426744	Allen, J.B.		366		Elmi, A.A.			1	9	1978		Solanum	cordatum	Forssk.	Solanum cordatum Forssk. [1]		Somalia			Hallayo	15 km E of Hargeisa on road to Berbera, abandoned nomad camp in Range Agency Reserve		0		0					0	0	1300	0		shrub 50 cm; flower purple, yellow stamens; small leaves, thorns on stems; common here			124934	96654
E	Herbarium sheet		E00526851	Allen, J.B.		390		Elmi, A.A.			3	10	1978		Solanum	incanum	L.	Solanum incanum L. [4]		Somalia			Hargeisa			9.33	N	44	E	DMS		SPEC	9.55	44	0	0		shrub 50 cm; purple flower, stem and leaves armed, leaves thick hairy; common	xumbooh		124935	96655
E	Herbarium sheet		E00044061	Allen, J.B.		433		Elmi, A.A.			5	10	1978		Solanum	coagulans	Forssk.	Solanum coagulans Forssk. [1]		Somalia			Sheekh-Mootdhe	abandoned nomad camp 40 km S of Hargeisa	abandoned nomad camp with Acacia ethaica	9	N	44	E	DMS		SPEC	9	44	0	0		shrub 20 cm; purple flower (leaves shallowly pinnatifid)			124936	96656
E	Herbarium sheet		E00526854	Allen, J.B.		527		Elmi, A.A.			11	10	1978		Solanum	coagulans	Forssk.	Solanum coagulans Forssk. [1]		Somalia			Jaleelo	100 km E of Burao on road to Las Anod		0		0					0	0	0	0		shrub 20 cm; flowers purple; very common here			124937	96657
ETH	Herbarium sheet			Allen, J.B.; Hammersley, M.C.		17					27	8	1972		Solanum	coagulans	Forssk.	Solanum coagulans Forssk. [1]		Ethiopia	Somali		Kelafo			5.3	N	45.15	E	DMS		GAZ	5.5	45.25	0	0					51166	48556
ETH	Herbarium sheet			Allen, J.B.; Hammersley, M.C.		61					6	9	1972		Solanum	campylacanthum	Hochst. ex A.Rich.	Solanum campylacanthum Hochst. ex A.Rich. [3]		Ethiopia	Somali		Kelafo			5.3	N	45.15	E	DMS		GAZ	5.5	45.25	0	0					51165	48555
E	Herbarium sheet		E00526852	Allen, J.B.; Hammersley, M.C.		61					6	9	1972		Solanum	campylacanthum	Hochst. ex A.Rich.	Solanum campylacanthum Hochst. ex A.Rich. [3]		Ethiopia	Somali		Kelafo			5.3	N	45.15	E	DMS		GAZ	5.5	45.25	0	0					125528	48555
EA	Herbarium sheet			Allnutt, R.B.		47					0	0	0		Solanum	campylacanthum	Hochst. ex A.Rich.	Solanum campylacanthum Hochst. ex A.Rich. [3]		Tanzania	Ruvuma	Tunduru	Tunduru		Grows on fertile spots like on the site of an old house or near termite hills etc.	11.116667	S	37.35	E	DD	4	GAZ	-11.116667	37.35	792	0			Mtungurusi		47896	45740
P	Herbarium sheet		P00343455	Allorge, L.		995	[b]	Bourgeois, C.			0	0	0		Solanum	croatii	D'Arcy & R.C.Keating	Solanum croatii D'Arcy & R.C.Keating		Madagascar	Toliara	Amboasary-Sud	Berenty	Dt Ambovombe, réserve de Berenty (cultivé)	Cultivé.	24.57	S	46.14	E	DMS		GAZ	-24.95	46.233333	0	0		Buisson épineux blanchâtre de 2m de haut; rameaux griseâtres; feuilles discolores vert argentées au dessus, blanchâtres en dessous et portant une ou deux épines sur la nervure principale; limbe souvent replié le long de cette nervure sous l'effet de la sé.			24239	25156
P	Herbarium sheet		P00156510	Allorge, L.		2312					9	1	1999		Solanum	heinianum	D'Arcy & R.C.Keating	Solanum heinianum D'Arcy & R.C.Keating		Madagascar	Toliara			Ampanihy vers la Linta		24.53	S	44.21	E	DMS		GAZ	-24.883333	44.35	0	0		Arbuste à fruit sphérique échinulé; feuilles discolores vert foncé au dessus, blanches en dessous.			23926	24884
P	Herbarium sheet		P00209527	Allorge, L.		2632		Rakotozafy, A.			9	2	2001		Solanum	americanum	Mill.	Solanum americanum Mill.		Madagascar	Fianarantsoa	Fianarantsoa Rural	Fianarantsoaoa	Fianarantsoa, sur talus		21.26	S	47.05	E	DMS		GAZ	-21.433333	47.083333	0	0		Plante de 50 cm de haut à fleurs blanches et étamines saillantes jaunes; fruits sphériques noirs.			23927	24885
P	Herbarium sheet		P00341765	Alluaud, M.		38					28	8	1903		Solanum	schumannianum	Dammer	Solanum schumannianum Dammer		Kenya				Afrique orientale. Pays Kikuyu		0		0					0	0	0	0					61189	56280
K	Herbarium sheet		K000922206	Almeda, F.		7938		Daniel, T.F.; Fritsch, P.; Nevers, G.C. de; Hanitriniaina, S. & Lehavana, A.			1	11	1998		Solanum	madagascariense	Dunal	Solanum madagascariense Dunal [1]		Madagascar	Fianarantsoa		Ranomafana National Park	Talatakely Trail system, circuit from the Reserach Station that included trails X, S, A, B,and BF	much disturbed rainforest with Cephalostachyum, Cyathea, Tamourissa, Dombeya and other Monimiaceae	21.1536	S	47.2512	E	DMS		SPEC	-21.26	47.42	854	915		woody vine with branches to 3 m long; petals purple-lavender, anthers yellow; uncommon			153953	118080
K	Herbarium sheet		K000922235	Almeda, F.		8147		Daniel, T.F.; Fritsch, P.; Nevers, G.C. de; Hanitriniaina, S. & Lehavana, A.			15	11	1998		Solanum	torvum	Sw.	Solanum torvum Sw. [3]		Madagascar	Fianarantsoa			ca. 2 km E of Ranomafana about 200 m N of RN#25 on the dirt trail from Ankevohevo to Ambodiaviary	remnant rainforest trees and shrubs along the trail	21.1605	S	47.2851	E	DMS		SPEC	-21.268056	47.480833	518	0		shrub 2 m; corolla white, anthers yellow			153933	118061
K	Herbarium sheet		K000922205	Almeda, F.		8177		Daniel, T.F.; Fritsch, P.; Nevers, G.C. de; Hanitriniaina, S. & Lehavana, A.			18	11	1998		Solanum	madagascariense	Dunal	Solanum madagascariense Dunal [1]		Madagascar	Fianarantsoa		Ranomafana National Park	parcel #1, the Vohiparana parcel N of Route National #25	rainforest along B trail	21.1425	S	21.2337	E	DMS		SPEC	-21.240278	21.393611	1170	0		shrub 2 m with arching trailing branches to 1.5 m or more long; petals lavender purple, anthers yellow			153952	118079
K	Herbarium sheet		K000441202	Alstrup, V.		41		Michelsen, A.			24	5	1987		Solanum	forskalii	Dunal	Solanum forskalii Dunal		Somalia	Shabeellaha Hoose		Shalambot	Shabeellaha Hoose Region: along the coast 20km N of Shalambot, on the white dunes.	Growing in bushland with <em>Acacia tortilis</em> and <em>Acacia senegal</em>.	1.48	N	44.49	E	DMS		SPEC	1.8	44.816667	40	0	ca.	Shrub to c. 50 cm tall. Flowers purple, anthers yellow.			31876	31934
K	Herbarium sheet			Alstrup, V.; Michelsen, A.		28					22	5	1987		Solanum	pampaninii	Chiov.	Solanum pampaninii Chiov.		Somalia	Shabeellaha Hoose			Marca (Merka); 30 km SW of town		1.34	N	44.33	E	DMS		GAZ	1.566667	44.55	0	10					51167	48557
EA	Herbarium sheet			Altamann, E.A.		6					0	8	1964		Solanum	campylacanthum	Hochst. ex A.Rich.	Solanum campylacanthum Hochst. ex A.Rich. [3]		Kenya	Rift Valley	Narok	Amboseli Game Reserve	Near Kitima Hill.		1.416667	S	34.916667	E	DD	4	GAZ	-1.416667	34.916667	0	0		Small flowered plant.			48725	46551
EA	Herbarium sheet			Altamann, S.	1980	10					5	1	1980		Solanum	coagulans	Forssk.	Solanum coagulans Forssk. [1]		Kenya	Rift Valley	Narok	Amboseli Game Reserve	Lava flow East of Oldonto Ositeti.	Lava outcropping.Rare, local.	1.25	S	34.55	E	DM	4	GAZ	-1.416667	34.916667	0	0		Low spiny solanaceous plant.	spiny fruit palnt	South Africa name	48010	45852
EA	Herbarium sheet			Altamann, S.		55					5	6	1976		Solanum	coagulans	Forssk.	Solanum coagulans Forssk. [1]		Kenya	Rift Valley	Narok	Amboseli Game Reserve	North end of KH woodland.	In patches with brown cotton soil.Common.	1.25	S	34.55	E	DM	4	GAZ	-1.416667	34.916667	0	0		Herb to 6ft high, flower very much like that of Solanum incanum, fruit encased in spiny cover, fruit 25-50mm sphere.			48007	45849
EA	Herbarium sheet			Altamann, S.	1978	58					3	7	1976		Solanum	hastifolium	Hochst. ex Dunal	Solanum hastifolium Hochst. ex Dunal		Kenya	Rift Valley	Kajiado	Amboseli National Park	1/2 km NE of Kitirua Hill.		3.5	S	37.183333	E	DD		GAZ	-3.5	37.183333	0	0		Flower similar to Solanum incanum, fine thorns on woody stems. Fruits spherical 1/4' diameter bright red when ripe.			48190	46032
EA	Herbarium sheet			Altamann, S.		69					1	9	1969		Solanum	campylacanthum	Hochst. ex A.Rich.	Solanum campylacanthum Hochst. ex A.Rich. [3]		Kenya	Rift Valley	Kajiado	Amboseli National Reserve		Overgrazed grassland with clumps of Acacia xanthophloea and Acacia tortilis in drier areas on level ground with mainly white magnesium silicate soils.Common.	3.5	S	37.183333	E	DD	4	SPEC	-3.5	37.183333	1067	0		Plant 1-1.5m high.			48984	46809
MA	Herbarium sheet		MA302926	Alves Pereira, J.		2640					5	1	1962		Solanum	terminale	Forssk.	Solanum terminale Forssk. [1]		Guinea-Bissau	Tombali			Bedanda-Cadique, floresta de Cantanez [now Parque Nacional de los Bosques de Cantanhez]	das clareiras da floresta	11.1553	N	15.0145	W	DMS		GAZ	11.264722	-15.029167	0	0		trepadera herbacea de frutos avermelhados na maturacao			29628	29985
MA	Herbarium sheet		MA302925	Alves Pereira, J.		3148					1	9	1962		Solanum	terminale	Forssk.	Solanum terminale Forssk. [1]		Guinea-Bissau	Tombali			Cantanhez-Bedanda	floresta hidrofila	11.233518	N	15.041707	W	DD	ca.	GAZ	11.233518	-15.041707	0	0		trepadeira de flor lilaz			29629	29986
K	Herbarium sheet		K000658708	Amani Research Institute		s.n.					28	8	1928		Solanum	wrightii	Benth.	Solanum wrightii Benth.		Tanzania	Tanga		Amani	cultivated		5.100302	S	38.633322	E	DD	ca.	GAZ	-5.100302	38.633322	0	0		introduced			60825	55970
EA	Herbarium sheet			Ament, J.G.		124		Magogo, F.C.			8	5	1972		Solanum	campylacanthum	Hochst. ex A.Rich.	Solanum campylacanthum Hochst. ex A.Rich. [3]		Kenya	Eastern	Meru	Meru National Park	Souht bank of Kiolu River at West boundary of park.	Cleared area beside road, soil pH 6.3-6.9, about 10inches deep.Common.	0.083333	N	38.333333	E	DD	4	GAZ	0.083333	38.333333	762	0		Herb to 3ft high, stems whitish, tomentose, leaves grey-green, pubescent above and below, with purple star headed glandular hairs on the midrib of leaves and on young shoots. Flowers purple with yellow center.			48904	46729
EA	Herbarium sheet			Ament, J.G.		221		Magogo, F.C.			0	5	1977		Solanum	taitense	Vatke	Solanum taitense Vatke		Kenya	Eastern		Meru National Park	Main road to Ura gate some 5 miles south of Kiolu crossing.	Accacia/Commiphora bush; soil red, sandy.	0.116667	N	38.2	E	DD	4	GAZ	0.116667	38.2	640	0		Low, bush herb; c. 1.6'high; leaves fresh green; stem light brown; calyx green, corolla light purple, anthers yellow, stigma and style light green.			48262	46104
EA	Herbarium sheet			Ament, J.G.		307		Magogo, F.C.			20	5	1972		Solanum	dasyphyllum	Schumach. & Thonn.	Solanum dasyphyllum Schumach. & Thonn.		Kenya	Eastern	Meru	Kindani Camp	Meru National Park.	Cleared area near river, shaded by tall riverine trees.Locally common.	0.2	N	38.05	E	DD	4	GAZ	0.2	38.05	762	0		Herb to 3ft high, stem dark green, bristly, leaves with spines, bright green, calyx green, corolla white, stamens yellow.			48113	45955
EA	Herbarium sheet			Ament, J.G.		414		Magogo, F.C.			25	5	1972		Solanum	coagulans	Forssk.	Solanum coagulans Forssk. [1]		Kenya	Eastern	Meru	Meru National Park	Golo circuit about 1 mile North of Kenmere.	On gravelly soil, with no grass cover, Acacia bush, Commiphora sp. occasional and Boswelia sp.Locally common.	0.05	N	38.2	E	DM	4	GAZ	0.083333	38.333333	518	0		Herb with dull green leaves,stems light green, bristly, calyx green touched with purple, corolla purple, anthers yellow, style and stigma green.			47999	45841
FT	Herbarium sheet			Amico, A.		s.n.		Bavazzano, B.			27	12	1969		Solanum	campylacanthum	Hochst. ex A.Rich.	Solanum campylacanthum Hochst. ex A.Rich. [3]		Mozambique	Zambezia		Vicente	Mopeia	vegetazione rivierasca Zambesi	0		0					0	0	0	0					124765	96526
FT	Herbarium sheet			Amico, A.		s.n.		Ravazzano, R.			2	1	1970		Solanum	lichtensteinii	Willd.	Solanum lichtensteinii Willd.		Mozambique	Zambezia		Mopeia	tra Conho e Nhasena	foresta savanica	0		0					0	0	0	0					124788	96546
MO	Herbarium sheet	2618635		Amin, A.		s.n.		et al.			7	9	1975		Solanum	nigrum	L.	Solanum nigrum L. [2]		Egypt	Alexandria			Ikingi-Mariut		30.991009	N	29.77577	E	DD	3	SPEC	30.991009	29.77577	0	0					167074	128782
G	Herbarium sheet		G00180329	Ammann, M.Y.		193		Madiomanana, M.C. & Tahinarivony, A.J.			12	12	2008		Solanum	madagascariense	Dunal	Solanum madagascariense Dunal [1]		Madagascar	Antsiranana			Ampasindava, forêt de Betsitsika, a 640 m du point côté 730, au 254 degres	forêt dense humide sempervirente	13.4553	S	48.0422	E	DMS		SPEC	-13.764722	48.072778	470	0		liane; f. alternes, pétioles coudés; grappe des fruits terminale; pas d'odeur ni latex			123256	95761
EA	Herbarium sheet			Anderson, B.		567					8	1	1950		Solanum	campylacanthum	Hochst. ex A.Rich.	Solanum campylacanthum Hochst. ex A.Rich. [3]		Tanzania	Dodoma		Kongwa		In secondary deciduous thicket and as used of activation.Very common.	6.183333	S	36.416667	E	DD	4	GAZ	-6.183333	36.416667	0	0		Shrub 18ft high, fruits yellow about 3/4 diameter			48519	46354
K	Herbarium sheet		K00441638	Anderson, B.		586					23	1	1950		Solanum	cyaneopurpureum	De Wild.	Solanum cyaneopurpureum De Wild.		Tanzania	Dodoma	Mpwapwa	Kongwa		weed amongst sunflowers on land recently cleared from deciduous thicket	6.066667	S	36.383333	E	DD		GAZ	-6.066667	36.383333	0	0		shrub 18' high			43343	41534
EA	Herbarium sheet			Anderson, B.		586					23	1	1950		Solanum	cyaneopurpureum	De Wild.	Solanum cyaneopurpureum De Wild.		Tanzania	Dodoma	Mpwapwa	Kongwa		weed amongst sunflowers on land recently cleared from deciduous thicket	6.066667	S	36.383333	E	DD		GAZ	-6.066667	36.383333	0	0		shrub 18' high			47850	41534
EA	Herbarium sheet			Anderson, B.		612					1	3	1949		Solanum	campylacanthum	Hochst. ex A.Rich.	Solanum campylacanthum Hochst. ex A.Rich. [3]		Tanzania	Dodoma		Kongwa		Grassland.	6.183333	S	36.416667	E	DD	4	GAZ	-6.183333	36.416667	1067	0		Woody shrub 12ft high.			48522	46357
EA	Herbarium sheet			Anderson, B.		738					16	11	1951		Solanum	cyaneopurpureum	De Wild.	Solanum cyaneopurpureum De Wild.		Tanzania	Dodoma	Mpwapwa	Kongwa		Regenerating Commiphora bush in dranage line with moist subsoil.	6.066667	S	36.383333	E	DD	4	GAZ	-6.066667	36.383333	1006	0		Slightly branched shrub to 4ft high with purple flowers, red fruits, slightly thorny.			47849	45694
EA	Herbarium sheet			Anderson, B.		780					29	6	1952		Solanum	richardii	Dunal	Solanum richardii Dunal [3]		Tanzania	Lindi	Liwale	Nachingwea		On red sandy loam on recent clearing, in mombo woodland.	8.45	S	38	E	DM	4	GAZ	-8.75	38	457	0		Shrub to 4ft high, flowers purple, fruit green.			47889	45733
EA	Herbarium sheet			Anderson, B.		855					6	3	1953		Solanum	richardii	Dunal	Solanum richardii Dunal [3]		Tanzania	Lindi	Liwale	Nachingwea		Roadside verge formerly miombo woodland, red brown sandy loam.	8.45	S	38	E	DM	4	GAZ	-8.75	38	396	0		Shrub 3-4ft high flowers purple, fruit 1inch in diameter, bright yellow.			47884	45728
EA	Herbarium sheet			Anderson, B.		1169					12	9	1957		Solanum	campylacanthum	Hochst. ex A.Rich.	Solanum campylacanthum Hochst. ex A.Rich. [3]		Tanzania	Mbeya		Mbeya	Rujewa.	Volunteer on newly - irrigated land. Formerly Acacia thornbush.	8.833333	S	33.333333	E	DD	4	GAZ	-8.833333	33.333333	1036	0		Upright branched herb. Flowers purple.			48442	46279
MO	Herbarium sheet	2379628		Anderson, E.		s.n.					7	11	1957		Solanum	tarderemotum	Bitter	Solanum tarderemotum Bitter	CUL?	Ethiopia	Oromia			Giran, Junina, Kaffa, Mulo cottage, old Sultan's garden	garden	0		0					0	0	0	0		stem and veins dark purple, giving plant the appearace of a popeweed; flowers light blue, like potato flowers but swollen; 3 ft high; only plant seen in any garden in 5 weeks			134433	101880
S	Herbarium sheet			Andersson, N.J.		s.n.					0	0	0		Solanum	anguivi	Lam.	Solanum anguivi Lam. [2]		Mauritius				sin. loc.		0		0					0	0	0	0					57944	54008
S	Herbarium sheet	09-40052		Andersson, N.J.		s.n.					0	0	0		Solanum	linnaeanum	Hepper & P.-M.L. Jaeger	Solanum linnaeanum Hepper & P.-M.L. Jaeger		South Africa	Western Cape		Cape			33.928673	S	18.519464	E	DD		GAZ	-33.928673	18.519464	0	0					57854	53918
S	Herbarium sheet	09-40053		Andersson, N.J.		s.n.					0	0	0		Solanum	linnaeanum	Hepper & P.-M.L. Jaeger	Solanum linnaeanum Hepper & P.-M.L. Jaeger		South Africa	Western Cape		Cape			33.924869	S	18.424055	E	DD		GAZ	-33.924869	18.424055	0	0					57855	53919
S	Herbarium sheet	09-40055		Andersson, N.J.		s.n.					0	0	0		Solanum	linnaeanum	Hepper & P.-M.L. Jaeger	Solanum linnaeanum Hepper & P.-M.L. Jaeger		South Africa	Western Cape		Cape			33.924869	S	18.424055	E	DD		GAZ	-33.924869	18.424055	0	0					57856	53920
S	Herbarium sheet	09-40057		Andersson, N.J.		s.n.					0	0	0		Solanum	torvum	Sw.	Solanum torvum Sw. [3]		South Africa	Western Cape		Cape			33.924869	S	18.424055	E	DD		GAZ	-33.924869	18.424055	0	0					57858	53922
BM	Herbarium sheet		BM000049640	Andoh, J.E.		2271					0	6	1931		Solanum	anguivi	Lam.	Solanum anguivi Lam. [2]		Ghana	Ashanti		Kumasi	Gold Coast		6.683333	N	1.616667	W	DD		GAZ-F	6.683333	-1.616667	0	0		shrub to 5 ft tall; leaves edible	asuaka kapijowpiyou (F); nsusuwa (Ash.)		16227	16741
K	Herbarium sheet		K000658824	Andoh, J.E.		4419					0	8	1937		Solanum	torvum	Sw.	Solanum torvum Sw. [3]		Ghana	Ashanti		Kotanfo			0		0					0	0	0	0		small shrub to 6 ft high; white flowers	kwao nosua	Ashanti	60937	56073
K	Herbarium sheet		K000658826	Andoh, J.E.		5267					0	4	1949		Solanum	torvum	Sw.	Solanum torvum Sw. [3]		Ghana	Ashanti		Kumasi	Asawasi	on repeatedly cleared ground, mostly along roadside	6.702649	N	1.604459	W	DD		GAZ	6.702649	-1.604459	0	0		shrub 5 ft high; common; flowers white; fruit a berry; stem with spines or prickles; leaves lobed			60939	56075
K	Herbarium sheet		K000658827	Andoh, J.E.		5267					0	4	1949		Solanum	torvum	Sw.	Solanum torvum Sw. [3]		Ghana	Ashanti		Kumasi	Asawasi	on repeatedly cleared ground, mostly along roadside	6.702649	N	1.604459	W	DD		GAZ	6.702649	-1.604459	0	0		shrub 5 ft high; common; flowers white; fruit a berry; stem with spines or prickles; leaves lobed			60940	56075
P	Herbarium sheet		P00349358	André, E.		8					0	0	0		Solanum	madagascariense	Dunal	Solanum madagascariense Dunal [1]		Madagascar	Antananarivo	Antananarivo-Nord	Tananarive	environs de Tananarive		18.55	S	47.31	E	DMS		GAZ	-18.916667	47.516667	0	0					24406	25299
K	Herbarium sheet		K000441669	Andrews, F.W.	A	695					12	4	1934		Solanum	cerasiferum	Dunal	Solanum cerasiferum Dunal		South Sudan	Bahr El Ghazal		Pangii	nr. Pangii on Yirol - Rumbak road		6.95	N	29.466667	E	DD		GAZ-F	6.95	29.466667	0	0					55119	52294
K	Herbarium sheet		K000441500	Andrews, F.W.		1303					17	5	1979		Solanum	dasyphyllum	Schumach. & Thonn.	Solanum dasyphyllum Schumach. & Thonn.		South Sudan	Equatoria	Yei	Oto	River Oto	In red soil.	4.091388	N	30.678611	E	DD		GAZ-F	4.091388	30.678611	0	0		Herb 9' high.			43913	42046
K	Herbarium sheet		K000441499	Andrews, F.W.		1303					17	5	1979		Solanum	dasyphyllum	Schumach. & Thonn.	Solanum dasyphyllum Schumach. & Thonn.		South Sudan	Equatoria	Yei	Oto	River Oto	In red soil.	4.091388	N	30.678611	E	DD		GAZ-F	4.091388	30.678611	0	0		Herb 9' high.			43914	42046
K	Herbarium sheet		K000788675	Andrews, F.W.	A	1430					14	6	1939		Solanum	terminale	Forssk.	Solanum terminale Forssk. [1]		South Sudan	Equatoria			Loubouti, Lafuka, Imatong Mtns., Mt. Baghanj	in gully	0		0					0	0	1900	2100		climber; abundant			86146	73986
K	Herbarium sheet		K001156019	Andrews, F.W.	A	1947					14	6	1939		Solanum	tarderemotum	Bitter	Solanum tarderemotum Bitter		South Sudan	Equatoria		Imatong Mountains	Mt. Angargi		3.945834	N	32.858819	E	DD		GAZ	3.945834	32.858819	1829	2134		herb 12 inches; flower white			138997	105315
K	Herbarium sheet		K000441282	Andrews, F.W.	A	1954					14	6	1939		Solanum	aculeastrum	Dunal	Solanum aculeastrum Dunal		South Sudan	Equatoria		Imatong	Mt. Agnargi: Imatong Mts.		4.173889	N	32.753056	E	DD		GAZ-F	4.173889	32.753056	1829	2134		Herb 1.5 metres. Abundant. Fruits separate; ovate.	Kood	Lateba	36166	35516
K	Herbarium sheet		K000922283	Andrews, F.W.		3590					0	0	0	s.d.	Solanum	villosum	Mill.	Solanum villosum Mill. [6]		Sudan	Kassala	Red Sea	Ar Kaweit	Erkowit (Jebel Seila), Kilamind		18.767767	N	37.104442	E	DD		GAZ	18.767767	37.104442	0	0		herb; fl. white; grows in hills and valleys; medium quantity; eaten by goats and sheep			157133	120230
K	Herbarium sheet		K000212239	Andriamahay, M.		434		Andrianaivo, L. & Antanarivo			13	1	2003		Solanum	erythracanthum	Dunal	Solanum erythracanthum Dunal		Madagascar	Toliara	Betroka	Analamanitsy		Associated with Eragrostis, Aristida, Cynodon.	22.4208	S	45.02	E	DMS		GAZ	-22.702222	45.033333	0	964		Erect herb, 50 cm.			24691	25553
K	Herbarium sheet		K000212352	Andriamahay, M.		450		Andrianaivo, L.			15	1	2003		Solanum	heinianum	D'Arcy & R.C.Keating	Solanum heinianum D'Arcy & R.C.Keating		Madagascar	Toliara	Toliary Rural	Ambohimahavelona		Dry shrubland. Associated with Euphorbia, Grewia, Bauhinia, Terminalia, Aloe.	23.2539	S	43.4904	E	DMS		GAZ	-23.4275	43.817778	139	0		Shrub, 1.5 m.			24788	25630
K	Herbarium sheet		K000212412	Andriamahay, M.		492					1	3	2003		Solanum	pyracanthos	Lam.	Solanum pyracanthos Lam. [1]		Madagascar	Toliara		Helimaty		Associated with Psiadia sp, Euphorbia sp. and Cactus sp.	25.052	S	46.3558	E	DMS		GAZ	-25.088889	46.599444	87	0		Shrub, 50 cm.			24853	25677
TAN	Herbarium sheet			Andriamihajarivo, T.		1256		Ravoahangy, A.; Arnelle, V. & Randriamalaza, N.			22	8	2007		Solanum	madagascariense	Dunal	Solanum madagascariense Dunal [1]		Madagascar	Antsiranana	Sava		Sambava, Anamalaho, massif de Makirovana, au Nord-Ouest de Sambava, SAVA region	près de la rivière	14.1041	S	49.5602	E	DMS		SPEC	-14.178056	49.933889	500	0		liane; fleur violet-blanchâtre			133866	101479
K	Herbarium sheet		K000212249	Andrianaivo, L.		240		Rakotomamonjy, T.			27	10	2001		Solanum	croatii	D'Arcy & R.C.Keating	Solanum croatii D'Arcy & R.C.Keating		Madagascar	Toliara	Ambovombe-Androy	Ambaro	Ankamena	Bush. Grewia, Acacia associated.	25.0223	S	45.4102	E	DMS		GAZ	-25.039722	45.683889	0	0		Shrub, 3.5 m. Flower violet.			24695	25557
K	Herbarium sheet		K000751680	Andriananivoravelona, B.		374		Rajaovelona, L.; Randrianboavonjy, T.; Renz, T.; Cribb, P.; Nahary & Heny			8	11	2010		Solanum	madagascariense	Dunal	Solanum madagascariense Dunal [1]		Madagascar	Antsiranana		Marojejy	piste entre compement 2 et 3, Andapa	forêt dense humide	14.2541	S	49.4536	E	DMS		SPEC	-14.428056	49.76	983	0		liane; feuille vert, subcorriace; fruit pendant vert			153950	118078
K	Herbarium sheet		K000922208	Andriananivoravelona, B.		374		Rajaovelona, L.; Randrianboavonjy, T.; Renz, T.; Cribb, P.; Nahary & Heny			8	11	2010		Solanum	madagascariense	Dunal	Solanum madagascariense Dunal [1]		Madagascar	Antsiranana		Marojejy	piste entre compement 2 et 3, Andapa	forêt dense humide	14.2541	S	49.4536	E	DMS		SPEC	-14.428056	49.76	983	0		liane; feuille vert, subcorriace; fruit pendant vert			153951	118078
MO	Herbarium sheet	5081616		Andrianarisata, M.		229		Lewis, B.; Rakotomalaza, P.J.; Rahajasoa, G.; Randriambololona, M. & Andriatsife			5	10	1994		Solanum	madagascariense	Dunal	Solanum madagascariense Dunal [1]		Madagascar	Toamasina		Betampona RNI	Réserve Naturelle Intégrale de Betampona, entre les points kilometriques 1 et 2.		17.55	S	49.13	E	DMS		SPEC	-17.916667	49.216667	300	400		Liane. Fleur violette. Etamines groupées au milieu.			18662	19479
MO	Herbarium sheet	5081616		Andrianarisata, M.		229		Lewis, B.; Rakotomalaza, P.J.; Rahajasoa, G.; Randriambololona, M. & Andriatsife			5	10	1994		Solanum	madagascariense	Dunal	Solanum madagascariense Dunal [1]		Madagascar	Toamasina		Betampona RNI	Réserve Naturelle Intégrale de Betampona, entre les points kilometriques 1 et 2.		17.55	S	49.13	E	DMS		SPEC	-17.916667	49.216667	300	400		Liane. Fleur violette. Etamines groupées au milieu.			62919	19479
MO	Herbarium sheet			Andrianjafy, N.M.		273		Randrianjanaka, L.; Rasolohery, A.; Ralama & Ratelolahy			31	1	2002		Solanum	madagascariense	Dunal	Solanum madagascariense Dunal [1]		Madagascar	Toamasina	Analanjirofo	Zahamena AP	Fivondronana: Ambatondrazaka, Commune: Antanandava, Antenina. Parc National de Zahamena.		17.3032	S	48.4704	E	DMS		SPEC	-17.508889	48.784444	900	1000		Liane. Fleurs à 5 sépales soudés, 5 pétales soudés à la base, roses. 5 étamines grandes, jaune. Nom vernaculaire: Vahinkovitra.			18663	19486
NY	Herbarium sheet	NY00853209	853209	Andrianjafy, N.M.		273		Randrianjanaka, L.; Rasolohery, A.; Ralama & Ratelolahy			31	1	2002		Solanum	madagascariense	Dunal	Solanum madagascariense Dunal [1]		Madagascar	Toamasina	Analanjirofo	Zahamena AP	Fivondronana: Ambatondrazaka, Commune: Antanandava, Antenina. Parc National de Zahamena.		17.3032	S	48.4704	E	DMS		SPEC	-17.508889	48.784444	900	1000		Liane. Fleurs à 5 sépales soudés, 5 pétales soudés à la base, roses. 5 étamines grandes, jaune. Nom vernaculaire: Vahinkovitra.			123173	19486
P	Herbarium sheet		P00586391	Andrianjafy, N.M.		273		Randrianjanaka, L.; Rasolohery, A.; Ralama & Ratelolahy			31	1	2002		Solanum	madagascariense	Dunal	Solanum madagascariense Dunal [1]		Madagascar	Toamasina	Analanjirofo	Zahamena AP	Fivondronana: Ambatondrazaka, Commune: Antanandava, Antenina. Parc National de Zahamena.		17.3032	S	48.4704	E	DMS		SPEC	-17.508889	48.784444	900	1000		Liane. Fleurs à 5 sépales soudés, 5 pétales soudés à la base, roses. 5 étamines grandes, jaune. Nom vernaculaire: Vahinkovitra.			126964	19486
MO	Herbarium sheet			Andrianjafy, N.M.		497		Andriamiarisoa, R.L.; Razafitsalama, L.J.; Realy, J.; Reaka, N. & Resaviny			5	11	2005		Solanum	madagascariense	Dunal	Solanum madagascariense Dunal [1]		Madagascar	Toliara		Kalambatritra AP	Toliara, Betroka, Ivahona. Réserve Spécial de Kalambatritra. Forêt d'Analamaro.		23.2838	S	46.2442	E	DMS		SPEC	-23.477222	46.411667	1424	0		Liane grimpant, fleur violet avec étamines jaunes, fruit globuleux fusiforme vert.			18927	19929
MO	Herbarium sheet			Andrianjafy, N.M.		1152		Razakamalala, R.; Andriankaja, E.B.; Bienvenu, N.M.; Andrianalisoa, S.F. & Resav			27	5	2005		Solanum	madagascariense	Dunal	Solanum madagascariense Dunal [1]		Madagascar	Toliara		Kalambatritra AP	Toliara, Betroka, Ivahona, Befarafara.	Forêt dense humide de moyenne altitude.	23.2442	S	46.2657	E	DMS		SPEC	-23.411667	46.449167	1574	0		Liane grimpant, fruit charnu, violet noir.			18926	19927
P	Herbarium sheet		P00583153	Andrianjafy, N.M.		1152		Razakamalala, R.; Andriankaja, E.B.; Bienvenu, N.M.; Andrianalisoa, S.F. & Resav			27	5	2005		Solanum	madagascariense	Dunal	Solanum madagascariense Dunal [1]		Madagascar	Toliara		Kalambatritra AP	Toliara, Betroka, Ivahona, Befarafara.	Forêt dense humide de moyenne altitude.	23.2442	S	46.2657	E	DMS		SPEC	-23.411667	46.449167	1574	0		Liane grimpant, fruit charnu, violet noir.			123182	19927
TAN	Herbarium sheet			Andrianjafy, N.M.		1535		Randriantsivery, M.; Rasoafaranaivo, M. & Raparson, V.			12	12	2005		Solanum	madagascariense	Dunal	Solanum madagascariense Dunal [1]		Madagascar	Toamasina	Aloatra-Mangoro	Ambatondrazaka	Didy, Antsevabe, Sahananto, Rivière de Sahananto		17.5923	S	48.3544	E	DMS		SPEC	-17.989722	48.595556	1130	0		liane arbustive; fruit vert			133868	101481
MA	Herbarium sheet		MA730239	Andru, J.		4938					25	3	1972		Solanum	torvum	Sw.	Solanum torvum Sw. [3]		Côte d'Ivoire			Ranch de Sipilou			0		0					0	0	0	0					29687	30044
BR	Herbarium sheet			Angenot, L.	INRS PM	8					4	2	1970		Solanum	campylacanthum	Hochst. ex A.Rich.	Solanum campylacanthum Hochst. ex A.Rich. [3]		Rwanda	Kibungu		Lulama	Parc National de l'Akagera, piste Lulama-Bilengero km 6		1.866667	S	30.75	E	DD		GAZ	-1.866667	30.75	1300	1400					56275	53206
BR	Herbarium sheet			Angenot, L.	INRS PM	13					5	2	1970		Solanum	wittei	Robyns	Solanum wittei Robyns		Rwanda	Eastern		Lulama	Parc National de l'Akagera		0		0					0	0	1300	0					56251	53182
BR	Herbarium sheet			Angenot, L.	INRS PM	35					15	3	1970		Solanum	wittei	Robyns	Solanum wittei Robyns		Rwanda	Eastern		Lulama	Parc National de l'Akagera		0		0					0	0	1300	0					56250	53181
K	Herbarium sheet		K000545869	Angus, A.		83					27	7	1952		Solanum	lichtensteinii	Willd.	Solanum lichtensteinii Willd.		Zambia	Southern	Choma	Siamambo FR	Siamambo Forest Reserve, near Choma		16.583333	S	28.283333	E	DD		GAZ	-16.583333	28.283333	0	0					62226	56889
BM	Herbarium sheet		BM000049641	Angus, A.		328					28	8	1952		Solanum	anguivi	Lam.	Solanum anguivi Lam. [2]		Zambia	Luapula	Fort Roseberry	L. Bangweulu	N. Rhodesia, near Samfya,	on sand by shore at base of small laterite cliff with <em>Phyllanthus muelleranus</em>, Cucurbit (327) etc.	11.624215	S	29.974053	E	DD		GAZ-F	-11.624215	29.974053	0	0		shrubby herb to 6 ft, with spinous stem and leaves (midrib); fls. white, stamens yellow; fruits become orange brown	lupangala (Bangwela)		16226	16740
BM	Herbarium sheet		BM000847199	Angus, A.		949					19	12	1952		Solanum	campylacanthum	Hochst. ex A.Rich.	Solanum campylacanthum Hochst. ex A.Rich. [3]		Zambia			Barotse	Barotse, District Sesheke, Lonze Forest, North of Machili	among long grass on cleared line in <em>Baikiea </em>forest on Kalahari sand	8.96851	S	31.800138	E	DD		GAZ	-8.96851	31.800138	0	0		herb with long tap root; fls mauve with bright yellow centre			12829	13347
BM	Herbarium sheet		BM000847232	Angus, A.		949					19	12	1952		Solanum	campylacanthum	Hochst. ex A.Rich.	Solanum campylacanthum Hochst. ex A.Rich. [3]		Zambia			Barotse	Barotse, District Sesheke, Lonze Forest, North of Machili	among long grass on cleared line in <em>Baikiea </em>forest on Kalahari sand	8.96851	S	31.800138	E	DD		GAZ	-8.96851	31.800138	0	0		herb with long tap root; fls mauve with bright yellow centre			12860	13347
K	Herbarium sheet		K000441935	Angus, A.		989					19	12	1952		Solanum	campylacanthum	Hochst. ex A.Rich.	Solanum campylacanthum Hochst. ex A.Rich. [3]		Zambia	Western		Lonze	Baikiea forest on Kalahari sand, Lonze Forest North of Machili		16.75	S	25.083333	E	DD		GAZ	-16.75	25.083333	0	0					56300	53231
K	Herbarium sheet		K001158671	Angus, A.		1528					9	6	1956		Solanum	scabrum	Mill.	Solanum scabrum Mill. [4]		Zambia	Lusaka		Mount Makulu Research Station	Mt. Makulu Res. Stn. 12 mls S of Lusaka	weed of cultivation	15.58628	S	28.30442	E	DD		GAZ	-15.58628	28.30442	0	0		Herb to 2.5ft, flowers, petals white, stamens yellow, berries black, glossy			144712	110289
EA	Herbarium sheet			Angus, A.		2878					23	5	1961		Solanum	torvum	Sw.	Solanum torvum Sw. [3]		Zambia	Lusaka		Lilayi	8 miles South of Lusaka.		15.514333	S	28.303076	E	DD		GAZ	-15.514333	28.303076	0	0		Tree to 25ft high 7 inches dbh, bark smooth, pale grey, in fruit.			49056	46881
K	Herbarium sheet		K000658681	Angus, A.		2878					23	5	1961		Solanum	torvum	Sw.	Solanum torvum Sw. [3]		Zambia	Lusaka		Lilayi	8 miles South of Lusaka.		15.514333	S	28.303076	E	DD		GAZ	-15.514333	28.303076	0	0		Tree to 25ft high 7 inches dbh, bark smooth, pale grey, in fruit.			60654	46881
EA	Herbarium sheet			Angus, A.		2878					23	5	1961		Solanum	torvum	Sw.	Solanum torvum Sw. [3]		Zambia	Lusaka		Lilayi	8 miles South of Lusaka.		15.514333	S	28.303076	E	DD		GAZ	-15.514333	28.303076	0	0		Tree to 25ft high 7 inches dbh, bark smooth, pale grey, in fruit.			66909	46881
K	Herbarium sheet		K000658685	Angus, A.		2880					23	5	1961		Solanum	chrysotrichum	Schltdl.	Solanum chrysotrichum Schltdl. [2]		Zambia	Lusaka			mile 8 Lusaka to Kafue		0		0					0	0	0	0		shrub to tree 25 ft; flowers white, stamens bright yellow (to supplement 2878); becoming a pest of agricultural land			60802	55950
K	Herbarium sheet		K000658682	Angus, A.		3681					1	6	1963		Solanum	chrysotrichum	Schltdl.	Solanum chrysotrichum Schltdl. [2]		Zambia				Lilazi turnoff, 8 miles S of Lusaka		0		0					0	0	0	0		fast-growing, sparsely branched shrub, sometimes attaining small tree proportions; leaves and stems spiny; flowers white; considered to be a serious weed of agricultural land			60800	55948
P	Herbarium sheet		P00341038	Annet, E.		401					17	6	1918		Solanum	terminale	Forssk.	Solanum terminale Forssk. [1]		Cameroon	Sud		Lolodorf	route a Ebolowa		0		0					0	0	0	0		fleurs violettes; fruits rouges			86243	74077
P	Herbarium sheet		P00341039	Annet, E.		401					17	6	1918		Solanum	terminale	Forssk.	Solanum terminale Forssk. [1]		Cameroon	Sud		Lolodorf	route a Ebolowa		0		0					0	0	0	0		fleurs violettes; fruits rouges			126995	74077
MO	Herbarium sheet			Antilahimena, P.		1405					16	9	2002		Solanum	madagascariense	Dunal	Solanum madagascariense Dunal [1]		Madagascar	Toamasina		Ambanizana	Fiv: Maroantsetra. Comm: Anjahana. Fok: Ambanizana.		15.3708	S	49.5858	E	DMS		SPEC	-15.618889	49.982778	240	0		Liana 4 m tall. Young leaves dark blue, flower buds blue.			18664	19488
NY	Herbarium sheet			Antilahimena, P.		1405					16	9	2002		Solanum	madagascariense	Dunal	Solanum madagascariense Dunal [1]		Madagascar	Toamasina		Ambanizana	Fiv: Maroantsetra. Comm: Anjahana. Fok: Ambanizana.		15.3708	S	49.5858	E	DMS		SPEC	-15.618889	49.982778	240	0		Liana 4 m tall. Young leaves dark blue, flower buds blue.			123175	19488
P	Herbarium sheet		P00583159	Antilahimena, P.		1405					16	9	2002		Solanum	madagascariense	Dunal	Solanum madagascariense Dunal [1]		Madagascar	Toamasina		Ambanizana	Fiv: Maroantsetra. Comm: Anjahana. Fok: Ambanizana.		15.3708	S	49.5858	E	DMS		SPEC	-15.618889	49.982778	240	0		Liana 4 m tall. Young leaves dark blue, flower buds blue.			149676	19488
MO	Herbarium sheet			Antilahimena, P.		1777					23	1	2003		Solanum	madagascariense	Dunal	Solanum madagascariense Dunal [1]		Madagascar	Toamasina		Sahantaha	Fivondronana: Maroantsetra. Commune: Ambinanitelo. Fokontany: Sahantaha.		15.1339	S	49.3152	E	DMS		SPEC	-15.2275	49.531111	600	0		Liana 8 m tall, calyx yellow-pink, corolla purple, stamens orange.			18928	19931
NY	Herbarium sheet			Antilahimena, P.		1777					23	1	2003		Solanum	madagascariense	Dunal	Solanum madagascariense Dunal [1]		Madagascar	Toamasina		Sahantaha	Fivondronana: Maroantsetra. Commune: Ambinanitelo. Fokontany: Sahantaha.		15.1339	S	49.3152	E	DMS		SPEC	-15.2275	49.531111	600	0		Liana 8 m tall, calyx yellow-pink, corolla purple, stamens orange.			123163	19931
MO	Herbarium sheet			Antilahimena, P.		2134					7	10	2003		Solanum	madagascariense	Dunal	Solanum madagascariense Dunal [1]		Madagascar	Toamasina		Ambohitsitondroina Mahalevona	Fiv.: Maroantsetra. Comm.: Mahalevona. Fok.: Mahalevona. National Park, Masoala, Ambohitsitondroina Mahalevona.		15.2547	S	49.5733	E	DMS		SPEC	-15.429722	49.959167	1100	0		Liana 4 m tall, next to stream. Leaves with dark red underside, stem black. Calyx black, corolla purple, stamens yellow.			18930	19933
P	Herbarium sheet		P04529145	Antilahimena, P.		2134					7	10	2003		Solanum	madagascariense	Dunal	Solanum madagascariense Dunal [1]		Madagascar	Toamasina		Ambohitsitondroina Mahalevona	Fiv.: Maroantsetra. Comm.: Mahalevona. Fok.: Mahalevona. National Park, Masoala, Ambohitsitondroina Mahalevona.		15.2547	S	49.5733	E	DMS		SPEC	-15.429722	49.959167	1100	0		Liana 4 m tall, next to stream. Leaves with dark red underside, stem black. Calyx black, corolla purple, stamens yellow.			149677	19933
MO	Herbarium sheet			Antilahimena, P.		2200		Andre, T. & Landrice			28	10	2003		Solanum	madagascariense	Dunal	Solanum madagascariense Dunal [1]		Madagascar	Toamasina		Lokaitra	Fiv.: Maroantsetra. Comm.: Morafeno. Fok.: Amboditavolo. Lokaitra forest. Marofiroahana.		15.5014	S	49.3032	E	DMS		SPEC	-15.837222	49.508889	326	0		Liana 6 m tall, calyx green, corolla purple, stamens orange.			18934	19937
P	Herbarium sheet		P04529142	Antilahimena, P.		2200		Andre, T. & Landrice			28	10	2003		Solanum	madagascariense	Dunal	Solanum madagascariense Dunal [1]		Madagascar	Toamasina		Lokaitra	Fiv.: Maroantsetra. Comm.: Morafeno. Fok.: Amboditavolo. Lokaitra forest. Marofiroahana.		15.5014	S	49.3032	E	DMS		SPEC	-15.837222	49.508889	326	0		Liana 6 m tall, calyx green, corolla purple, stamens orange.			149678	19937
MO	Herbarium sheet			Antilahimena, P.		2639					29	8	2004		Solanum	madagascariense	Dunal	Solanum madagascariense Dunal [1]		Madagascar	Toamasina		Marovovonana	Fiv.: Maroantsetra. Comm.: Ambinanitelo. Fok.: Marovovonana.		15.1915	S	49.3034	E	DMS		SPEC	-15.320833	49.509444	438	0		Liana 3 m long. Corolla purple blue.			18931	19934
P	Herbarium sheet		P04562174	Antilahimena, P.		2639					29	8	2004		Solanum	madagascariense	Dunal	Solanum madagascariense Dunal [1]		Madagascar	Toamasina		Marovovonana	Fiv.: Maroantsetra. Comm.: Ambinanitelo. Fok.: Marovovonana.		15.1915	S	49.3034	E	DMS		SPEC	-15.320833	49.509444	438	0		Liana 3 m long. Corolla purple blue.			126962	19934
MO	Herbarium sheet			Antilahimena, P.		2694					1	9	2004		Solanum	myrsinoides	D'Arcy & Rakot.	Solanum myrsinoides D'Arcy & Rakot.		Madagascar	Toamasina		Befotsila	Fiv.: Maroantsetra. Comm.: Ambinanitelo. Fok.: Marovovonana. Place name: Befotsila Camp.		15.1841	S	49.2528	E	DMS		SPEC	-15.311389	49.424444	981	0		Epiphyte on Pandanus, 4 m above the ground. Immature fruits green.			18932	19935
P	Herbarium sheet		P06136651	Antilahimena, P.		2694					1	9	2004		Solanum	myrsinoides	D'Arcy & Rakot.	Solanum myrsinoides D'Arcy & Rakot.		Madagascar	Toamasina		Befotsila	Fiv.: Maroantsetra. Comm.: Ambinanitelo. Fok.: Marovovonana. Place name: Befotsila Camp.		15.1841	S	49.2528	E	DMS		SPEC	-15.311389	49.424444	981	0		Epiphyte on Pandanus, 4 m above the ground. Immature fruits green.			126959	19935
K	Herbarium sheet		K000922204	Antilahimena, P.		4123		et al.			22	10	2005		Solanum	madagascariense	Dunal	Solanum madagascariense Dunal [1]		Madagascar	Toamasina			Moramanga, Ambatovy, Andasibe, Menalamba, Analamay Forest	forest without crust	18.4826	S	48.1833	E	DMS		SPEC	-18.807222	48.309167	1138	0		liana 3 m tall; calyx, corolla, peduncle purple blue, stamens yellow	vahinto		153949	118077
MO	Herbarium sheet	6571281		Antilahimena, P.		7846		Félix & Randrimitantsoa, J.			26	3	2011		Solanum	truncicola	Bitter	Solanum truncicola Bitter		Madagascar	Toamasina	Atsinanana		District Brickaville, Commune Maroseranana, Fokotany Ambodilendemy, Ankerana	forest on cliff	18.2455	S	48.4725	E	DMS		SPEC	-18.415278	48.790278	1065	0		epiphyte on tree, 5 mm above the ground; leaves green; calyx green purple; corolla purple; stamens yellow [photo, DNA]			132023	99919
FT	Herbarium sheet			Antinori, M.O.		s.n.					0	0	0		Solanum	marginatum	L.f.	Solanum marginatum L.f.		Ethiopia	Shewa region (SU)					0		0					0	0	0	0					51171	48560
K	Herbarium sheet			Appelton, ?		s.n.					0	0	0		Solanum	somalense	Franch.	Solanum somalense Franch.		Somalia						0		0					0	0	0	0					51172	48561
K	Herbarium sheet		K000441582	Archbold, M.E.		198					13	6	1963		Solanum	stipitatostellatum	Dammer	Solanum stipitatostellatum Dammer		Tanzania	Tanga	Lushoto	Vugiri		forest undergrowth	5.066667	S	38.456667	E	DD		GAZ	-5.066667	38.456667	765	0		small bush, very prickly, prickles on both stems and leaves; flowers a dull purplish pink, parts in fives, fruit a berry			43291	41484
K	Herbarium sheet		K000788841	Archbold, M.E.		216					12	6	1963		Solanum	terminale	Forssk.	Solanum terminale Forssk. [1]		Tanzania	Tanga		Vugiri	Lushoto District [T3]	roadside thicket	0		0					0	0	765	0		purple flowers			86232	74067
K	Herbarium sheet		K001156777	Archbold, M.E.		937					16	8	1967		Solanum	americanum	Mill.	Solanum americanum Mill.		Tanzania	Kagera		Karagwe		garden weed	1.503682	S	30.987629	E	DD		GAZ	-1.503682	30.987629	304	0		small white flowers; branches at nodes adjacent to leaf but not in axil; inflorescence on stem halfway between nodes; reputed to be edible as spinach	mnaru		139042	105357
EA	Herbarium sheet			Archbold, M.E.		1677					18	6	1973		Solanum	stipitatostellatum	Dammer	Solanum stipitatostellatum Dammer		Tanzania	Tanga	Handeni	Kwa Mkono	30km East of Handeni.	Bushy clearing in Euphorbia forest.	5.45	S	38.266667	E	DD	4	GAZ	-5.45	38.266667	488	0		Bush 1.2m high with purple flowers, fruits grown singly when green resemble the cultivated plant known as 'ngogwe' but these turn bright red when ripe.			47753	45598
K	Herbarium sheet		K000788874	Archbold, M.E.		2525					11	10	1978		Solanum	terminale	Forssk.	Solanum terminale Forssk. [1]		Tanzania	Tanga		Nilo			0.52	S	38.39	E	DMS		GAZ	-0.866667	38.65	2300	0		probably a climber but cut down; stems purplish, no thorns, hairy; leaves small, ovate, veins purple below, hairy above and below on petiole; inflorescence branched; fls. white slight purple around centre			89874	76266
K	Herbarium sheet		K001156783	Archbold, M.E.		2545					12	10	1978		Solanum	villosum	Mill.	Solanum villosum Mill. [6]		Tanzania	Iringa	Njombe	Milo		in fields after cultivation	9.890807	S	34.641192	E	DD		GAZ	-9.890807	34.641192	2300	0		plant often straggling on ground; all parts very hairy; flowers white, rather small			139474	105551
K	Herbarium sheet		K000441324	Archbold, M.E.		2652					4	11	1978		Solanum	thomsonii	C.H.Wright	Solanum thomsonii C.H.Wright		Tanzania	Iringa	Njombe	Milo		Roadsides near villages or drier places.	9.53	S	34.38	E	DM		GAZ	-9.883333	34.633333	2300	0		Brown hairs on stems and upper side of leaves, backs of leaves white. large curved thorns on stems and both sides of leaves. Flowers white. Fruits 6cm diameter. More or less a tree.			36109	35465
EA	Herbarium sheet			Archer, P.G.		76					12	5	1960		Solanum	polhillii	Voronts.	Solanum polhillii Voronts.		Kenya	Rift Valley		Ngong Hills		Growing in cleft in rock face.	1.416667	S	36.633333	E	DD		GAZ	-1.416667	36.633333	1890	0					41297	40107
EA	Herbarium sheet			Archer, P.G.		83					14	5	1960		Solanum	mauense	Bitter	Solanum mauense Bitter		Kenya	Rift Valley	Kajiado	Ngong Hills		In parking shade.	1.4	S	36.633333	E	DD	4	GAZ	-1.4	36.633333	2286	0					47679	45524
EA	Herbarium sheet			Archer, P.G.		89					15	5	1960		Solanum	tettense	Klotzsch	Solanum tettense Klotzsch		Kenya	Eastern		Yatta Plateau			2	S	38	E	DD	4	SPEC	-2	38	1280	0					47100	44956
EA	Herbarium sheet			Archer, P.G.		111					4	6	1960		Solanum	anguivi	Lam.	Solanum anguivi Lam. [2]		Kenya	Nairobi	Nairobi	Mbagathi	Kandis River.	Edge of forest, near dry river bed.	1.383333	S	36.766667	E	DD	4	GAZ	-1.383333	36.766667	1786	0					47538	45385
K	Herbarium sheet		K000441238	Archer, P.G.		117					0	6	1960		Solanum	polhillii	Voronts.	Solanum polhillii Voronts.		Kenya	Rift Valley	Naivasha	Suswa	Suswa lava flow, near Narok Road.		1.15	S	36.35	E	DD		GAZ	-1.15	36.35	0	0					36283	35627
EA	Herbarium sheet			Archer, P.G.		117					0	6	1960		Solanum	polhillii	Voronts.	Solanum polhillii Voronts.		Kenya	Rift Valley	Naivasha	Suswa	Suswa lava flow, near Narok Road.		1.15	S	36.35	E	DD		GAZ	-1.15	36.35	0	0					41266	35627
EA	Herbarium sheet			Archer, P.G.		200					6	11	1960		Solanum	aculeastrum	Dunal	Solanum aculeastrum Dunal		Kenya	Central	Kiambu	Uplands	Uplands Escarpment.	Roadside.	1.03	S	36.39	E	DM	4	GAZ	-1.05	36.65	0	0		Shrub to 6ft high.			48634	46460
K	Herbarium sheet		K000441252	Archer, P.G.		208					29	11	1960		Solanum	polhillii	Voronts.	Solanum polhillii Voronts.		Kenya	Rift Valley	Masai	Kajiado	Ml. 22 Kajiado - Namanga Road.	Rocky hill, red sandy soil.	1.85	S	36.783333	E	DD		GAZ	-1.85	36.783333	0	0		Bush to 4'.			36296	35640
EA	Herbarium sheet			Archer, P.G.		208					29	11	1960		Solanum	polhillii	Voronts.	Solanum polhillii Voronts.		Kenya	Rift Valley	Masai	Kajiado	Ml. 22 Kajiado - Namanga Road.	Rocky hill, red sandy soil.	1.85	S	36.783333	E	DD		GAZ	-1.85	36.783333	0	0		Bush to 4'.			41267	35640
EA	Herbarium sheet			Archer, P.G.		214					26	12	1960		Solanum	tettense	Klotzsch	Solanum tettense Klotzsch		Kenya	Eastern	Makueni	Simba	Simba Springs, 90 miles South of Nairobi.	At edge of clump of bushes and trees.	0		0					0	0	0	0		Shrub to 5ft high.			47105	44961
EA	Herbarium sheet			Archer, P.G.		249					31	3	1961		Solanum	terminale	Forssk.	Solanum terminale Forssk. [1]		Kenya	Rift Valley	Nandi	Kapsabet	FTEA region: K3 6 miles to the West.		0		0					0	0	1859	0					66549	60145
EA	Herbarium sheet			Archer, P.G.		306					17	10	1961		Solanum	dasyphyllum	Schumach. & Thonn.	Solanum dasyphyllum Schumach. & Thonn.		Tanzania	Arusha	Arumeru	Usa River	2 miles to the North.	Forest or forest edge.	3.366667	S	36.85	E	DD	4	GAZ	-3.366667	36.85	1371	0		Shrub to 4ft high.			48055	45897
EA	Herbarium sheet			Archer, P.G.		340					24	5	1962		Solanum	anguivi	Lam.	Solanum anguivi Lam. [2]		Kenya	Rift Valley	Nakuru	Kijabe	Escarpment.		0.933333	S	36.566667	E	DD	4	GAZ	-0.933333	36.566667	2134	0		Shrub to 8ft high.			47547	45393
K	Herbarium sheet		K000441248	Archer, P.G.		434					8	3	1964		Solanum	polhillii	Voronts.	Solanum polhillii Voronts.		Kenya	Rift Valley	Kajiado	Namanga	Namanga Hill, river valley.	Banks of rocky river.	2.55	S	36.783333	E	DD		GAZ	-2.55	36.783333	1829	0		Shtub to 4 ft. Flowers lavender.			36292	35636
EA	Herbarium sheet			Archer, P.G.		434					8	3	1964		Solanum	polhillii	Voronts.	Solanum polhillii Voronts.		Kenya	Rift Valley	Kajiado	Namanga	Namanga Hill, river valley.	Banks of rocky river.	2.55	S	36.783333	E	DD		GAZ	-2.55	36.783333	1829	0		Shtub to 4 ft. Flowers lavender.			41268	35636
FT	Herbarium sheet			Archer, P.G.		434					8	3	1964		Solanum	polhillii	Voronts.	Solanum polhillii Voronts.		Kenya	Rift Valley	Kajiado	Namanga	Namanga Hill, river valley.	Banks of rocky river.	2.55	S	36.783333	E	DD		GAZ	-2.55	36.783333	1829	0		Shtub to 4 ft. Flowers lavender.			124750	35636
EA	Herbarium sheet			Archer, P.G.		639					10	9	1970		Solanum	phoxocarpum	Voronts.	Solanum phoxocarpum Voronts.		Kenya	Central		Mount Kenya			0.18	S	37.19	E	DMS		GAZ	-0.3	37.316667	2317	0		Shrub to 7ft high, flowers pale mauve, fruits yellow.			41321	40128
K	Herbarium sheet			Archer, P.G.		9623					31	1	1951		Solanum	campylacanthum	Hochst. ex A.Rich.	Solanum campylacanthum Hochst. ex A.Rich. [3]		Ethiopia	Oromia	Ambo	Ambo			8.966667	N	37.85	E	DD		GAZ	8.966667	37.85	0	0					51173	48562
EA	Herbarium sheet			Archer, P.G.		s.n.					1	5	1960		Solanum	polhillii	Voronts.	Solanum polhillii Voronts.		Kenya	Rift Valley	Nakuru	Kedong Valley			1.25	S	36.45	E	DD		GAZ	-1.25	36.45	0	0					41310	40120
K	Herbarium sheet		K001159187	Archibald, E.		5905					29	6	1953		Solanum	chenopodioides	Lam.	Solanum chenopodioides Lam. [2]		South Africa	Eastern Cape	Alexandria	Kaba Road	Kaba Rd, Dist. Alexandria	in old field	0		0					0	0	0	0		flowers white, fruits black			144808	110367
EA	Herbarium sheet			Argyle, M.C.		25					11	3	1952		Solanum	terminale	Forssk.	Solanum terminale Forssk. [1]		Kenya	Rift Valley	Kericho	Londiani	FTEA region: K5 Mt. Blackett.	Plantation. Dominant.	0.1	S	35.36	E	DM	4	GAZ	-0.166667	35.6	2378	0		Herb 3-4ft high with tough slender stem, few inconspicuos typical yellow flowers with white corolla. Leaves alternate, lanceolate 1-1.5inch long, slightly hairy. Roots trailing tough to pull up. Fruit a red drupe 1cm in diameter and 1.5cm long.			66575	60171
EA	Herbarium sheet			Argyle, M.C.		47					28	5	1953		Solanum	anguivi	Lam.	Solanum anguivi Lam. [2]		Kenya	Rift Valley	Kericho	Londiani		On a plantation which has been cleared.	0.166666	S	35.6	E	DD		GAZ	-0.166666	35.6	0	0		Bushy herb to 4ft high with spines on leaves, flowers small. Fruit a berry 0.25 inches in diameter, many thorny spines on stem.			47295	45145
MO	Herbarium sheet			Aridy, J.		77		Rahajasoa, G. & Moïse			24	1	1996		Solanum	humblotii	Dammer	Solanum humblotii Dammer		Madagascar	Toamasina		Ambanizana	Parc National de Masoala. Sur la route d'Ambanizana à Analambolo (qui est 25 km N de la ville d'Ambanizana), c. 6 km NE d'Ambanizana, Fiv. Maroantsetra.	Forêt dense humide sempervirente.	15.3407	S	50.0014	E	DMS		SPEC	-15.568611	50.003889	600	700		Liane de 1 m. Fleur violette.			18661	19464
NY	Herbarium sheet	NY00829452	829452	Aridy, J.		77		Rahajasoa, G. & Moïse			24	1	1996		Solanum	humblotii	Dammer	Solanum humblotii Dammer		Madagascar	Toamasina		Ambanizana	Parc National de Masoala. Sur la route d'Ambanizana à Analambolo (qui est 25 km N de la ville d'Ambanizana), c. 6 km NE d'Ambanizana, Fiv. Maroantsetra.	Forêt dense humide sempervirente.	15.3407	S	50.0014	E	DMS		SPEC	-15.568611	50.003889	600	700		Liane de 1 m. Fleur violette.			123164	19464
P	Herbarium sheet		P00586401	Aridy, J.		77		Rahajasoa, G. & Moïse			24	1	1996		Solanum	humblotii	Dammer	Solanum humblotii Dammer		Madagascar	Toamasina		Ambanizana	Parc National de Masoala. Sur la route d'Ambanizana à Analambolo (qui est 25 km N de la ville d'Ambanizana), c. 6 km NE d'Ambanizana, Fiv. Maroantsetra.	Forêt dense humide sempervirente.	15.3407	S	50.0014	E	DMS		SPEC	-15.568611	50.003889	600	700		Liane de 1 m. Fleur violette.			149679	19464
P	Herbarium sheet		P00348983	Armand, M.W.		14					16	11	1924		Solanum	madagascariense	Dunal	Solanum madagascariense Dunal [1]		Madagascar				Forêt de Maroditsika, environs d'Ivohibe		0		0					0	0	1200	0					24217	25139
P	Herbarium sheet		P00348982	Armand, M.W.		14					16	11	1924		Solanum	madagascariense	Dunal	Solanum madagascariense Dunal [1]		Madagascar				Forêt de Maroditsika, environs d'Ivohibe		0		0					0	0	1200	0					24955	25139
P	Herbarium sheet		P00348981	Armand, M.W.		s.n.					0	1	1889		Solanum	madagascariense	Dunal	Solanum madagascariense Dunal [1]		Madagascar				Forêt d'Andrangalaoko (?)		0		0					0	0	0	0					24218	25140
K	Herbarium sheet		K001158696	Arnold, H.		10206					26	5	1943		Solanum	retroflexum	Dunal	Solanum retroflexum Dunal		Zimbabwe	Harare		Harare	Salisbury Expt. Station		17.6971	S	31.031998	E	DD	ca.	GAZ	-17.6971	31.031998	0	0					144773	110348
K	Herbarium sheet		K000441689	Arnold, M.N.M.	L	35772	21				18	5	1975		Solanum	capense	L.	Solanum capense L.		South Africa	Eastern Cape		Butterworth	Transkei		32.333333	S	28.15	E	DD		GAZ-F	-32.333333	28.15	0	0					55095	52275
K	Herbarium sheet		K000658745	Arnold, M.N.M.		s.n.	R				22	5	1975		Solanum	aculeatissimum	Jacq.	Solanum aculeatissimum Jacq. [1]		South Africa	Eastern Cape		Komga			0		0					0	0	0	0		robust shrub to 1 m high, no flowers; unripe fruit striped, yellow; calyces smooth			60860	56001
K	Herbarium sheet		K000658752	Arnold, M.N.M.		s.n.	O				20	5	1975		Solanum	chrysotrichum	Schltdl.	Solanum chrysotrichum Schltdl. [2]		South Africa	Eastern Cape		Tsomo			0		0					0	0	1219	0		shrub to 2 m; flowers white; fruit green turning yellow			60866	56007
K	Herbarium sheet		K000659753	Arnold, M.N.M.		s.n.	O				20	5	1975		Solanum	chrysotrichum	Schltdl.	Solanum chrysotrichum Schltdl. [2]		South Africa	Eastern Cape		Tsomo			0		0					0	0	1219	0		shrub to 2 m; flowers white; fruit green turning yellow			60867	56007
K	Herbarium sheet		K000658754	Arnold, M.N.M.		s.n.	O				20	5	1975		Solanum	chrysotrichum	Schltdl.	Solanum chrysotrichum Schltdl. [2]		South Africa	Eastern Cape		Tsomo			0		0					0	0	1219	0		shrub to 2 m; flowers white; fruit green turning yellow			60868	56007
K	Herbarium sheet		K000658757	Arnold, M.N.M.		s.n.	N				18	5	1975		Solanum	chrysotrichum	Schltdl.	Solanum chrysotrichum Schltdl. [2]		South Africa	Eastern Cape		Qdora Mouth			0		0					0	0	0	0		upright shrub to over 2 m; flowers white; fruits unripe green, ripe dull yellow (material also in K spirit collection)			60871	56010
K	Herbarium sheet		K000658791	Arnold, M.N.M.		s.n.					9	10	1974		Solanum	sisymbriifolium	Lam.	Solanum sisymbriifolium Lam.		South Africa	Eastern Cape		Port Elizabeth			33.909719	S	25.520938	E	DD		GAZ	-33.909719	25.520938	0	0		bushes 3 ft high, up to 3 ft across; flowers mauve			60905	56043
K	Herbarium sheet		K000441994	Arnold, M.N.M.	J	s.n.					17	5	1975		Solanum	umtuma	Voronts. & S.Knapp	Solanum umtuma Voronts. & S.Knapp		South Africa	Eastern Cape		Transkei	outside UMTATA		31.554512	S	28.855312	E	DD		GAZ-F	-31.554512	28.855312	0	0		robust bush to 1/2 m. high; 2m. spread; fl. white; fruit green with white stripes unripe; yellow when ripe			58900	54575
K	Herbarium sheet		K000441965	Arnold, T.H.		233					0	3	1973		Solanum	campylacanthum	Hochst. ex A.Rich.	Solanum campylacanthum Hochst. ex A.Rich. [3]		South Africa	Mpumalanga		Perdekop	7km before Perdekop from Standerton		27.15018	S	29.553838	E	DMS	7	SPEC	-27.2505	29.927328	1680	0					56330	53261
K	Herbarium sheet		K000788971	Arnold, T.H.		594					0	10	1973		Solanum	africanum	Mill.	Solanum africanum Mill. [2]		South Africa	Eastern Cape		Bushman's River Mouth	left hand bank from sea	dune thicket	33.691713	S	26.66008	E	DD		GAZ	-33.691713	26.66008	0	0		creeper; lilac flowers			89946	76336
H	Herbarium sheet	1105019		Aro, A.		s.n.					17	2	1964		Solanum	nigrum	L.	Solanum nigrum L. [2]		Spain	Canary Islands			Puerto de la Cruz		0		0					0	0	0	0					174496	134088
K	Herbarium sheet			Aronson, ?		15		Ikar, ?; Linington, ?; Wedderburn, ? & Wiskens, ?			15	10	1983		Solanum	melastomoides	C.H.Wright	Solanum melastomoides C.H.Wright		Somalia	Togdheer		Burao	60 km NW of town		9.55	N	45.1	E	DMS		GAZ	9.916667	45.166667	1500	0					51176	48565
K	Herbarium sheet		K001152242	Arvidsson, I.		191					31	12	1962		Solanum	villosum	Mill.	Solanum villosum Mill. [6]		Mauritania			Rosso		on edge of river bank	16.50335	N	15.7962	W	DD		GAZ	16.50335	-15.7962	0	0					156368	119890
K	Herbarium sheet		K000212424	Aryes, P.B.	t	132					0	3	1857		Solanum	violaceum	Ortega	Solanum violaceum Ortega [4]		Mauritius						20.459168	S	57.555	E	DD		GAZ	-20.459168	57.555	0	0					24864	25687
K	Herbarium sheet		K000212425	Aryes, P.B.		s.n.					0	0	0		Solanum	violaceum	Ortega	Solanum violaceum Ortega [4]		Mauritius						20.459168	S	57.555	E	DD		GAZ	-20.459168	57.555	0	0					24865	25688
K	Herbarium sheet			Ash, J.W.		99					6	12	1969		Solanum	campylacanthum	Hochst. ex A.Rich.	Solanum campylacanthum Hochst. ex A.Rich. [3]		Ethiopia	Oromia		Agere Mariam			5.633333	N	38.233333	E	DD		GAZ	5.633333	38.233333	0	2439					51192	48577
FT	Herbarium sheet			Ash, J.W.		242					19	2	1970		Solanum	anguivi	Lam.	Solanum anguivi Lam. [2]		Ethiopia	Oromia			Debre Zeit, Lace Verde;		8.7	N	38.983333	E	DD		GAZ	8.7	38.983333	0	0					51177	48566
K	Herbarium sheet			Ash, J.W.		242					19	2	1970		Solanum	anguivi	Lam.	Solanum anguivi Lam. [2]		Ethiopia	Oromia			Debre Zeit, Lace Verde;		8.7	N	38.983333	E	DD		GAZ	8.7	38.983333	0	0					51178	48566
FT	Herbarium sheet			Ash, J.W.		251					28	2	1970		Solanum	schimperianum	Hochst. ex A.Rich.	Solanum schimperianum Hochst. ex A.Rich.		Ethiopia	Oromia			Koka Dam;		8.28	N	39.09	E	DMS		GAZ	8.466667	39.15	1650	0					51179	48567
K	Herbarium sheet			Ash, J.W.		251					28	2	1970		Solanum	schimperianum	Hochst. ex A.Rich.	Solanum schimperianum Hochst. ex A.Rich.		Ethiopia	Oromia			Koka Dam;		8.28	N	39.09	E	DMS		GAZ	8.466667	39.15	1650	0					51180	48567
K	Herbarium sheet			Ash, J.W.		318					30	3	1970		Solanum	lanzae	J.-P.Lebrun & Stork	Solanum lanzae J.-P.Lebrun & Stork		Ethiopia	Oromia			N side of L. Langano;		8.02	N	38.53	E	DMS		GAZ	8.033333	38.883333	1635	0					51189	48574
EA	Herbarium sheet			Ash, J.W.		817					22	4	1971		Solanum	tettense	Klotzsch	Solanum tettense Klotzsch		Ethiopia	Oromia			Neghelle to Wachelii. 54 km S of town		5.2	N	39.35	E	DMS		GAZ	5.333333	39.583333	0	1600					49070	48570
K	Herbarium sheet			Ash, J.W.		817					22	4	1971		Solanum	tettense	Klotzsch	Solanum tettense Klotzsch		Ethiopia	Oromia			Neghelle to Wachelii. 54 km S of town		5.2	N	39.35	E	DMS		GAZ	5.333333	39.583333	0	1600					51184	48570
EA	Herbarium sheet			Ash, J.W.		920					30	5	1971		Solanum	lanzae	J.-P.Lebrun & Stork	Solanum lanzae J.-P.Lebrun & Stork		Ethiopia	Southern Nations (SNNP)	Gurage	Ghibe Gorge	N side of gorge		0		0					0	0	1600	0					47709	48575
K	Herbarium sheet			Ash, J.W.		920					30	5	1971		Solanum	lanzae	J.-P.Lebrun & Stork	Solanum lanzae J.-P.Lebrun & Stork		Ethiopia	Southern Nations (SNNP)	Gurage	Ghibe Gorge	N side of gorge		0		0					0	0	1600	0					51190	48575
EA	Herbarium sheet			Ash, J.W.		989					19	6	1971		Solanum	lanzae	J.-P.Lebrun & Stork	Solanum lanzae J.-P.Lebrun & Stork		Ethiopia	Southern Nations (SNNP)	Gurage	Ghibe Gorge	175 km SW of Addis Ababa		0		0					0	0	1600	0					47708	48573
ETH	Herbarium sheet			Ash, J.W.		989					19	6	1971		Solanum	lanzae	J.-P.Lebrun & Stork	Solanum lanzae J.-P.Lebrun & Stork		Ethiopia	Southern Nations (SNNP)	Gurage	Ghibe Gorge	175 km SW of Addis Ababa		0		0					0	0	1600	0					51187	48573
K	Herbarium sheet			Ash, J.W.		989					19	6	1971		Solanum	lanzae	J.-P.Lebrun & Stork	Solanum lanzae J.-P.Lebrun & Stork		Ethiopia	Southern Nations (SNNP)	Gurage	Ghibe Gorge	175 km SW of Addis Ababa		0		0					0	0	1600	0					51188	48573
EA	Herbarium sheet			Ash, J.W.		1184					19	9	1971		Solanum	somalense	Franch.	Solanum somalense Franch.		Ethiopia	Somali			Dagahabor to Jijiga. 30 km W of town		8.13	N	43.3	E	DMS		GAZ	8.216667	43.5	0	0					47209	48569
ETH	Herbarium sheet			Ash, J.W.		1184					19	9	1971		Solanum	somalense	Franch.	Solanum somalense Franch.		Ethiopia	Somali			Dagahabor to Jijiga. 30 km W of town		8.13	N	43.3	E	DMS		GAZ	8.216667	43.5	0	0					51182	48569
K	Herbarium sheet			Ash, J.W.		1184					19	9	1971		Solanum	somalense	Franch.	Solanum somalense Franch.		Ethiopia	Somali			Dagahabor to Jijiga. 30 km W of town		8.13	N	43.3	E	DMS		GAZ	8.216667	43.5	0	0					51183	48569
K	Herbarium sheet			Ash, J.W.		1191					20	9	1971		Solanum	coagulans	Forssk.	Solanum coagulans Forssk. [1]		Ethiopia	Somali			Jijiga to Harar. 11 km W of Jijiga		9.3	N	42.5	E	DMS		GAZ	9.5	42.833333	0	0					51191	48576
K	Herbarium sheet		K000788679	Ash, J.W.		1299					21	10	1971		Solanum	runsoriense	C.H.Wright	Solanum runsoriense C.H.Wright		Ethiopia	Oromia	West Shewa	Menegasha State Forest	Mount Wuchacha, 48 kms due West of Addis-Ababa on Ambo road, turn off just West of Menengasha village.	Above tree heath zone with Echinops gigantias, Protea gaguedi, Buddleia, Senecio species, Bartsia trixago and Bartsia longiflora.	8.973182	N	38.548611	E	DD		GAZ	8.973182	38.548611	2439	2743		Flowers in compound panicles, pendant, blue-violet, decorative.			51181	60283
EA	Herbarium sheet			Ash, J.W.		1299					21	10	1971		Solanum	runsoriense	C.H.Wright	Solanum runsoriense C.H.Wright		Ethiopia	Oromia	West Shewa	Menegasha State Forest	Mount Wuchacha, 48 kms due West of Addis-Ababa on Ambo road, turn off just West of Menengasha village.	Above tree heath zone with Echinops gigantias, Protea gaguedi, Buddleia, Senecio species, Bartsia trixago and Bartsia longiflora.	8.973182	N	38.548611	E	DD		GAZ	8.973182	38.548611	2439	2743		Flowers in compound panicles, pendant, blue-violet, decorative.			66688	60283
EA	Herbarium sheet			Ash, J.W.		1508					19	2	1972		Solanum	anguivi	Lam.	Solanum anguivi Lam. [2]		Ethiopia	Oromia			Shashamene to Goba. 12 km SE of Shashamene		7.4	N	37.35	E	DD		GAZ	7.4	37.35	2050	0					47560	48578
ETH	Herbarium sheet			Ash, J.W.		1508					19	2	1972		Solanum	anguivi	Lam.	Solanum anguivi Lam. [2]		Ethiopia	Oromia			Shashamene to Goba. 12 km SE of Shashamene		7.4	N	37.35	E	DD		GAZ	7.4	37.35	2050	0					51193	48578
K	Herbarium sheet			Ash, J.W.		1508					19	2	1972		Solanum	anguivi	Lam.	Solanum anguivi Lam. [2]		Ethiopia	Oromia			Shashamene to Goba. 12 km SE of Shashamene		7.4	N	37.35	E	DD		GAZ	7.4	37.35	2050	0					51194	48578
K	Herbarium sheet			Ash, J.W.		1586					18	3	1972		Solanum	dennekense	Dammer	Solanum dennekense Dammer		Ethiopia	Oromia		Fantalle Crater	Awash National Park; SE of Fantalle Crater		8.59	N	39.5	E	DMS		GAZ	8.983333	39.833333	850	0					51186	48572
K	Herbarium sheet			Ash, J.W.		1689					28	5	1972		Solanum	macracanthum	A.Rich.	Solanum macracanthum A.Rich.		Ethiopia	Oromia		Dinshu	27 km W of Dinshu		7.06	N	39.48	E	DMS		GAZ	7.1	39.8	3300	0					51195	48579
K	Herbarium sheet		K000788671	Ash, J.W.		2932					11	5	1975		Solanum	terminale	Forssk.	Solanum terminale Forssk. [1]		Ethiopia	Amhara	Semien Shewa	Robie [Robit]			7.24	N	37.21	E	DMS		GAZ	7.4	37.35	0	2400					51207	48591
US	Herbarium sheet	2819772		Ash, J.W.		2932					11	5	1975		Solanum	terminale	Forssk.	Solanum terminale Forssk. [1]		Ethiopia	Amhara	Semien Shewa	Robie [Robit]			7.24	N	37.21	E	DMS		GAZ	7.4	37.35	0	2400					86108	48591
BR	Herbarium sheet		BR0000014786563	Ash, J.W.		2932					11	5	1975		Solanum	terminale	Forssk.	Solanum terminale Forssk. [1]		Ethiopia	Amhara	Semien Shewa	Robie [Robit]			7.24	N	37.21	E	DMS		GAZ	7.4	37.35	0	2400					131283	48591
K	Herbarium sheet		K000441490	Ash, J.W.		3088					15	7	1975		Solanum	dasyphyllum	Schumach. & Thonn.	Solanum dasyphyllum Schumach. & Thonn.		Ethiopia	Oromia		Didess	Square 56C	In dense shade below shrubs, by stream flowing over escarpment.	9.083333	N	36.083333	E	DD		SPEC	9.083333	36.083333	1220	0		Flowers blue-violet. Fruits marked with darker and lighter tones of green. Leaves olive-green, paler below.			43904	42038
K	Herbarium sheet		K000441496	Ash, J.W.		3088					15	7	1975		Solanum	dasyphyllum	Schumach. & Thonn.	Solanum dasyphyllum Schumach. & Thonn.		Ethiopia	Oromia		Didess	Square 56C	In dense shade below shrubs, by stream flowing over escarpment.	9.083333	N	36.083333	E	DD		SPEC	9.083333	36.083333	1220	0		Flowers blue-violet. Fruits marked with darker and lighter tones of green. Leaves olive-green, paler below.			43905	42038
EA	Herbarium sheet			Ashall, C.	DA	42					0	0	0		Solanum	somalense	Franch.	Solanum somalense Franch.		Ethiopia	Somali		Dagahabur			0		0					0	0	0	0					47212	45067
ETH	Herbarium sheet			Ashall, C.	DA	42					0	6	1953		Solanum	somalense	Franch.	Solanum somalense Franch.		Ethiopia	Somali		Dagahabur			8.13	N	43.34	E	DMS		GAZ	8.216667	43.566667	0	0					51208	48592
EA	Herbarium sheet			Ashall, C.	DA	45					0	0	0		Solanum	cordatum	Forssk.	Solanum cordatum Forssk. [1]		Ethiopia	Somali		Dagahabur	Dagabur	In woodland area protected from grazing.	0		0					0	0	0	0					48289	46131
ETH	Herbarium sheet			Ashall, C.	DA	45					0	6	1953		Solanum	cordatum	Forssk.	Solanum cordatum Forssk. [1]		Ethiopia	Somali		Dagahabur			8.13	N	43.34	E	DMS		GAZ	8.216667	43.566667	0	0					51209	48593
EA	Herbarium sheet			Ashall, C.		11921					7	12	1959		Solanum	somalense	Franch.	Solanum somalense Franch.		Somalia	Bohodleh		Bohodleh	South border pond		0		0					0	0	0	0			Karere	Somali	47205	45060
EA	Herbarium sheet			Ashburner, M.	LCA	7					0	0	0		Solanum	nigriviolaceum	Bitter	Solanum nigriviolaceum Bitter		Kenya	Rift Valley	Trans Nzoia	Mount Elgon National Park	Site 5, 8km from main gate.	Open forest of Podocarpus sp. below bamboo zone.	1.133333	N	34.7	E	DD	4	GAZ	1.133333	34.7	2560	0		Plant with purple flowers and in fruit.			48129	45971
EA	Herbarium sheet			Ashell, C.		11920					7	12	1959		Solanum	jubae	Bitter	Solanum jubae Bitter		Somalia	Bohodleh		Bohodleh	Somaliland Protectorate. Bohodleh, S. Borde Road	Red sandy soil over limestone	0		0					0	0	0	0		Native name: Damas legget			62951	57535
P	Herbarium sheet		P00341037	Asonganyi, J.N.		306					17	6	1981		Solanum	terminale	Forssk.	Solanum terminale Forssk. [1]		Cameroon	Est		Somalomo	69 km SE Akonolinga (map IGN 1/200,000 Akonolinga)		0		0					0	0	0	0		liana; flower white when open and green when unopened			86244	74078
K	Herbarium sheet		K000441793	Astle, W.L.		1169					5	1	1962		Solanum	goetzei	Dammer	Solanum goetzei Dammer		Zambia	Luapula		Chambeshi River	Mbesuma area		11.35	S	30.15	E	DMS		GAZ	-11.583333	30.25	1189	0					55459	52474
K	Herbarium sheet		K000441792	Astle, W.L.		5581					12	3	1969		Solanum	goetzei	Dammer	Solanum goetzei Dammer		Zambia	Northern		Mpika	Mfuwe, Mpika Dist., Luangwa Valley		11.5	S	31.27	E	DMS		GAZ	-11.833333	31.45	609	0					55458	52473
MO	Herbarium sheet			ATBP		554					18	6	1998		Solanum	terminale	Forssk.	Solanum terminale Forssk. [1]		Uganda	Western		Budongo Forest Reserve	Masindi District; Nyakafunjo Block, ca. 2.5 km N of Nyabyeya Forestry College.	In 40-year-old regenerating forest.	1.43	N	31.32	E	DMS		SPEC	1.716667	31.533333	1080	0		Small climber with corky bark, sterile. Collector: Kinana Mussa Bakari.			19346	20470
K	Herbarium sheet		K000788973	Atherstone, W.G.		14					0	0	0		Solanum	africanum	Mill.	Solanum africanum Mill. [2]		South Africa	Eastern Cape		Grahamstown	in W kloofs		33.319819	S	26.694428	E	DD	ca.	GAZ	-33.319819	26.694428	0	0		never grows alone, but is supported by other plants			89948	76338
P	Herbarium sheet		P00349280	Aubréville, A.		5106					0	0	0		Solanum	croatii	D'Arcy & R.C.Keating	Solanum croatii D'Arcy & R.C.Keating		Madagascar	Toliara			S-O		0		0					0	0	0	0					24044	24990
K	Herbarium sheet		K001151894	Aucher-Eloy, P.M.R.		2482					0	0	0	s.d.	Solanum	villosum	Mill.	Solanum villosum Mill. [6]		Egypt				Sinai		0		0					0	0	0	0					156163	119694
K	Herbarium sheet			Aucher-Eloy, P.M.R.		2482					0	0	0	s.d.	Solanum	villosum	Mill.	Solanum villosum Mill. [6]		Egypt				Sinai		0		0					0	0	0	0					156164	119694
BR	Herbarium sheet		BR0000014796116	Auquier, P.		2051					28	12	1971		Solanum	terminale	Forssk.	Solanum terminale Forssk. [1]		Democratic Republic of th	Sud-Kivu		Lwiro	(Kivu) centre I.R.S.A.C., près de l'hospital	en bord de la route	2.15	S	28.48	E	DMS	5	GAZ	-2.25	28.8	0	0		liane volubile; fleurs mauves			131477	99556
BR	Herbarium sheet			Auquier, P.		2218					13	1	1972		Solanum	wittei	Robyns	Solanum wittei Robyns		Rwanda			lac Ihema	Parc National de l'Akagera		0		0					0	0	1300	0					56249	53180
BR	Herbarium sheet		BR0000014796982	Auquier, P.		2434					6	2	1972		Solanum	terminale	Forssk.	Solanum terminale Forssk. [1]		Rwanda	Northern		Gishwati	Foret de Gishwati, route de Gisenyi a Kibuye, a 32 km de Gisenyi	forêt de montagne a Symphonia et Neoboutonia, sous-bois au bord de piste	1.445506	S	29.262813	E	DMS		GAZ	-1.748628	29.441147	2100	0	ca.	sous-arbrisseau a port sarmenteaux petales blancs, anthères jaunes un peu orangées			131545	99620
MO	Herbarium sheet	3381798		Auquier, P.		2721					2	3	1972		Solanum	tarderemotum	Bitter	Solanum tarderemotum Bitter		Rwanda				au km 47 de la route Kigeme-Gisovu	broussaille herbeuse en bord de route	0		0					0	0	2450	0		Plante herbacee de 10-25 cm de haut, fleurs blanches, fruits verts			147800	112834
H	Herbarium sheet	1537057		Auquier, P.		2721					2	3	1972		Solanum	tarderemotum	Bitter	Solanum tarderemotum Bitter		Rwanda				au km 47 de la route Kigeme-Gisovu	broussaille herbeuse en bord de route	0		0					0	0	2450	0		Plante herbacee de 10-25 cm de haut, fleurs blanches, fruits verts			174365	112834
BR	Herbarium sheet		BR0000014796975	Auquier, P.		3368					24	7	1974		Solanum	terminale	Forssk.	Solanum terminale Forssk. [1]		Rwanda	Western		Rugege Forest	forêt de Rugege )Cyangugu), au km 91 de la route Butare-Cyangugu	lisière de forêt secondarisée au bord de la piste	2.3	S	29.15	E	DMS	ca.	GAZ	-2.5	29.25	2400	0	ca.	plante suffrutescente, longuemente rampante; corolle blanchâtre teintée de violett, anthère jaune, fruits verts, rougissant puis noircisssant a mâturité			131544	99619
BR	Herbarium sheet		BR0000014145377	Auquier, P.		3438	bis				26	7	1974		Solanum	terminale	Forssk.	Solanum terminale Forssk. [1]		Rwanda	Western		Nyungwe	Foret de Nyungwe (Cyangugu), a km 1.3 dela route de Pindura a la frontière du Burundi	sur rochers dan une vaste clairière	2.3141	S	29.1643	E	DMS	7	GAZ	-2.528056	29.278611	2280	0	ca.	cf. recolte no. 3438 mais ici la plante tres peu feuillée!!			131546	99621
BR	Herbarium sheet		BR0000014797040	Auquier, P.		4473					9	10	1974		Solanum	terminale	Forssk.	Solanum terminale Forssk. [1]		Rwanda	Northern		Lac Bulera	pref. Ruhengeri, sortie de Butaro	forêt humide de pente a Dracaena	1.23	S	29.48	E	DMS		GAZ	-1.383333	29.8	1850	0	ca.	liane de plusiers metres grimpant dan les Dracaena e retombant; fleurs bleues, fruits verts rougissant a maturité			131552	99626
LE	Herbarium sheet			Averyanov, L.		121					25	8	1981		Solanum	campylacanthum	Hochst. ex A.Rich.	Solanum campylacanthum Hochst. ex A.Rich. [3]		Kenya			Mombassa			3.915127	S	39.493556	E	DD		GAZ	-3.915127	39.493556	0	0		weed			40677	39552
LE	Herbarium sheet			Averyanov, L.		249					25	8	1981		Solanum	campylacanthum	Hochst. ex A.Rich.	Solanum campylacanthum Hochst. ex A.Rich. [3]		Kenya			Mombassa	Environs of Mombassa. Roadside between Mombassa and Shimba Hills National Park		3.915127	S	39.493556	E	DD		GAZ	-3.915127	39.493556	0	0					40675	39550
EA	Herbarium sheet			Awando, E.S.	B	9409					10	10	1953		Solanum	arundo	Mattei	Solanum arundo Mattei		Somalia	Shabeellaha Hoose			Viltorio Africa [Vittorio di Africa], within 50 miles of Mogadichu [Mogadishu].	Grows in the valley on sandy soil.	1.42	N	44.41	E	DMS		GAZ	1.7	44.683333	0	0		A bush with many hooked spines and irregular leaves. Oval fruits flowers pink and yellow anthers.			48354	46196
FT	Herbarium sheet			Aweke, ?		66					7	2	1913		Solanum	coagulans	Forssk.	Solanum coagulans Forssk. [1]		Eritrea	Gash Barka		Agordat			15.3255	N	37.5312	E	DMS		GAZ	15.548611	37.886667	0	0					51210	48594
ETH	Herbarium sheet			Aweke, ?		766		Gilbert, M.G.			22	8	1973		Solanum	schimperianum	Hochst. ex A.Rich.	Solanum schimperianum Hochst. ex A.Rich.		Ethiopia	Tigray		Adua-Adigrat	16 km E of Adua		14.11	N	38.55	E	DMS		GAZ	14.183333	38.916667	2200	0					51211	48595
BM	Herbarium sheet		BM000847763	Aylmer, G.		153					29	2	1932		Solanum	schimperianum	Hochst. ex A.Rich.	Solanum schimperianum Hochst. ex A.Rich.		Sudan	Kassala			vicinity of Erkowit, in the Red Sea Hills	among rocks	18.5	N	37.04	E	DMS		SPEC	18.833333	37.066667	1219	1524		shrub 3-4 ft.			9870	10392
BM	Herbarium sheet		BM000943728	Aylmer, G.		171					1	3	1932		Solanum	villosum	Mill.	Solanum villosum Mill. [6]		Sudan				Red Sea Hills district, in vicinity of Erkowit		18.5	N	37.04	E	DMS		SPEC	18.833333	37.066667	1219	1524		Herb. Flowers white, dark centre.			37047	36374
K	Herbarium sheet		K001156487	Aylmer, G.		171					1	3	1932		Solanum	villosum	Mill.	Solanum villosum Mill. [6]		Sudan				Red Sea Hills district, in vicinity of Erkowit		18.5	N	37.04	E	DMS		SPEC	18.833333	37.066667	1219	1524		Herb. Flowers white, dark centre.			138851	36374
BM	Herbarium sheet		BM000847764	Aylmer, G.		222					3	3	1932		Solanum	schimperianum	Hochst. ex A.Rich.	Solanum schimperianum Hochst. ex A.Rich.		Sudan	Kassala			vicinity of Erkowit, in the Red Sea Hills		18.5	N	37.04	E	DMS		SPEC	18.833333	37.066667	1219	0	ca.	unarmed shrub, 3-5 ft.; flowers mauve; berries scarlet			9869	10391
BM	Herbarium sheet		BM000943753	Aylmer, G.		517					2	3	1936		Solanum	villosum	Mill.	Solanum villosum Mill. [6]		Sudan				Red Sea Hills district, in vicinity of Erkowit.		18.5	N	37.04	E	DMS		SPEC	18.833333	37.066667	1219	0	+/-	2' high; flowers white; stamens yellow.			37072	36397
K	Herbarium sheet		K000922280	Aylmer, G.		517					2	3	1936		Solanum	villosum	Mill.	Solanum villosum Mill. [6]		Sudan				Red Sea Hills district, in vicinity of Erkowit.		18.5	N	37.04	E	DMS		SPEC	18.833333	37.066667	1219	0	+/-	2' high; flowers white; stamens yellow.			157023	36397
BM	Herbarium sheet		BM000847762	Aylmer, G.		523					2	3	1932		Solanum	schimperianum	Hochst. ex A.Rich.	Solanum schimperianum Hochst. ex A.Rich.		Sudan	Kassala			vicinity of Erkowit, in the Red Sea Hills		18.5	N	37.04	E	DMS		SPEC	18.833333	37.066667	1219	0	ca.	flowers mauve; fruit red			9871	10393
K	Herbarium sheet		K000212388	Ayres, P.B.		s.n.					0	4	1860		Solanum	melongena	L.	Solanum melongena L. [1]		Mauritius	Port Louis		Cassis			20.1	S	57.29	E	DMS		GAZ	-20.166667	57.483333	0	0		Primitive cultivar.			24823	25655
EA	Herbarium sheet			Azuma, S.		493					15	5	1963		Solanum	campylacanthum	Hochst. ex A.Rich.	Solanum campylacanthum Hochst. ex A.Rich. [3]		Tanzania	Kigoma		Kigoma	Karoga village.	Transported from wild in the backyard of native house. ( Another sp/var of larger seed size under cultivation)	4.883333	S	29.6501	E	DD	4	GAZ	-4.883333	29.6501	0	0		Shrub up to 100cm high. Fruits 3.5 cm in diameter ripe yellow.	Tunfululu, Tunguja	Tongwe, Swahili	48541	46375
FR	Herbarium sheet			Azuma, S.		493					15	5	1963		Solanum	campylacanthum	Hochst. ex A.Rich.	Solanum campylacanthum Hochst. ex A.Rich. [3]		Tanzania	Kigoma		Kigoma	Karoga village.	Transported from wild in the backyard of native house. ( Another sp/var of larger seed size under cultivation)	4.883333	S	29.6501	E	DD	4	GAZ	-4.883333	29.6501	0	0		Shrub up to 100cm high. Fruits 3.5 cm in diameter ripe yellow.	Tunfululu, Tunguja	Tongwe, Swahili	48542	46375
EA	Herbarium sheet			Azuma, S.		553	KUAPE				1	6	1963		Solanum	anguivi	Lam.	Solanum anguivi Lam. [2]		Tanzania	Kigoma	Kigoma	Kabogo Mountain			5.466667	S	29.75	E	DD	4	GAZ	-5.466667	29.75	0	0		Shrubby herb to 1.5m high with prickly stem with short spines and covered with start-shaped scale. Flowers white, fruit red when ripe.. Flowers and fruit found on same individual.			47625	45471
EA	Herbarium sheet			Azuma, S.		689					23	8	1963		Solanum	campylacanthum	Hochst. ex A.Rich.	Solanum campylacanthum Hochst. ex A.Rich. [3]		Tanzania	Kigoma		Kigoma	5miles South of Magara.	Scrub on the of riverine forest.	4.883333	S	29.6501	E	DD	4	GAZ	-4.883333	29.6501	880	0		Herb or shrub, 80cm high stem armed with prickle. Fruit ripe yellow - orange.			48539	46374
FR	Herbarium sheet			Azuma, S.		689					23	8	1963		Solanum	campylacanthum	Hochst. ex A.Rich.	Solanum campylacanthum Hochst. ex A.Rich. [3]		Tanzania	Kigoma		Kigoma	5miles South of Magara.	Scrub on the of riverine forest.	4.883333	S	29.6501	E	DD	4	GAZ	-4.883333	29.6501	880	0		Herb or shrub, 80cm high stem armed with prickle. Fruit ripe yellow - orange.			48540	46374
P	Herbarium sheet		P00341623	Babault, G.		14					22	9	1934		Solanum	terminale	Forssk.	Solanum terminale Forssk. [1]		Uganda	Western		Bulira		forêt	0		0					0	0	0	0		herb			85983	73930
P	Herbarium sheet		P00341622	Babault, G.		187					0	0	0		Solanum	terminale	Forssk.	Solanum terminale Forssk. [1]		Uganda	Western		Bulira			0		0					0	0	0	0					85991	73938
P	Herbarium sheet		P00331493	Babault, G.		637					0	8	0		Solanum	terminale	Forssk.	Solanum terminale Forssk. [1]		Democratic Republic of th			Mahifu	[watercolour on sheet of inflorescence]		0		0					0	0	0	0		herbe			85981	73928
P	Herbarium sheet		P00331621	Babault, G.		845					15	2	1936		Solanum	terminale	Forssk.	Solanum terminale Forssk. [1]		Democratic Republic of th	Sud Kivu		Lukando		forêt	0		0					0	0	0	0					85982	73929
P	Herbarium sheet		P00341620	Babault, G.		851					0	0	0		Solanum	terminale	Forssk.	Solanum terminale Forssk. [1]		Democratic Republic of th	Lusaka		Lusaka		forêt	0		0					0	0	0	0					85990	73937
P	Herbarium sheet		P00344647	Babault, G.		s.n.					0	10	0		Solanum	anguivi	Lam.	Solanum anguivi Lam. [2]		Kenya	Nairobi	Nairobi	Karen		Bord de rouet en fores	1.333333	S	36.716667	E	DD		SPEC	-1.333333	36.716667	2000	0		Herbe			61300	56361
W	Herbarium sheet	1895-499		Bachmann, F.		1207					0	0	1887		Solanum	lycopersicum	L.	Solanum lycopersicum L. [2]	CUL	Namibia				Sudost Afrika, Pondoland		0		0					0	0	0	0					1964	2034
Z	Herbarium sheet			Bachmann, F.		1207					0	0	1887		Solanum	lycopersicum	L.	Solanum lycopersicum L. [2]	CUL	Namibia				Sudost Afrika, Pondoland		0		0					0	0	0	0					1965	2034
EA	Herbarium sheet			Badgley, C.		28					21	8	1974		Solanum	coagulans	Forssk.	Solanum coagulans Forssk. [1]		Kenya	Rift Valley	Turkana	Lake Turkana	Tulu River.	Sandy silty soil at levee of dry river, terrain flat.Common.	3.3	N	36	E	DM	4	GAZ	3.5	36	426	0		A herb to 50cm high with deep thick roots, fruits orange-yellow with thorns around them. No flowers found.			47959	45803
BM	Herbarium sheet		BM001070315	Badré, F.		193					31	10	1968		Solanum	anguivi	Lam.	Solanum anguivi Lam. [2]		Central African Republic	Lobaye	Mbaiki	Boukoko		savane	3.892932	N	17.915331	E	DD		SPEC	3.892932	17.915331	0	0		Sous-arbrisseau - Fleurs blanches Fruits globuleux rouges			61290	56351
BM	Herbarium sheet		BM000847412	Bagshawe, A.G.		280					16	5	1903		Solanum	cyaneopurpureum	De Wild.	Solanum cyaneopurpureum De Wild.		Uganda				Kuyena valley near Mulema		1.575847	N	31.977976	E	DD		GAZ	1.575847	31.977976	0	0		shrubby, blue flowers	mryonion		10114	10636
BM	Herbarium sheet		BM000847736	Bagshawe, A.G.		432					23	11	1903		Solanum	terminale	Forssk.	Solanum terminale Forssk. [1]		Uganda				Ruchiga		0		0					0	0	0	0		twining shrub with white flowers			9897	10419
BM	Herbarium sheet		BM000847737	Bagshawe, A.G.		573					1	3	1904		Solanum	terminale	Forssk.	Solanum terminale Forssk. [1]		Uganda				coast of Victoria Nyanza, Mbazi		0		0					0	0	0	0		straggling shrub with light blue (and yellow) flowers			9896	10418
BM	Herbarium sheet		BM000847731	Bagshawe, A.G.		679					21	4	1905		Solanum	terminale	Forssk.	Solanum terminale Forssk. [1]		Uganda				Entebbe, Victoria Nyanza		0		0					0	0	0	0		twiner with lilac flowers			9902	10424
BM	Herbarium sheet		BM000847800	Bagshawe, A.G.		1091					8	7	1906		Solanum	giganteum	Jacq.	Solanum giganteum Jacq.		Uganda				near Isunga, Toro	forest	0		0					0	0	1371	0		12 feet high, flowers violet			9832	10354
BM	Herbarium sheet		BM000049744	Bagshawe, A.G.		1120					30	7	1906		Solanum	aethiopicum	L.	Solanum aethiopicum L. [1]		Uganda	Western	Toro		near Mpanga River		0		0					0	0	1219	0		shrub 5 ft; corolla white; fruit red (eaten)	njagi		16160	16674
BM	Herbarium sheet		BM000943742	Bagshawe, A.G.		1121		Camb, M.B.			30	7	1906		Solanum	tarderemotum	Bitter	Solanum tarderemotum Bitter		Uganda				Kitagweta Toro		0		0					0	0	1219	0		Somewhat succulent (stem), flowers white. Leaves cooked to eat as a vegetable.	Nouiga		37061	36388
BM	Herbarium sheet		BM000049642	Bagshawe, A.G.		1122					30	7	1906		Solanum	anguivi	Lam.	Solanum anguivi Lam. [2]		Uganda	Western	Toro	Toro	Kitagweta		0.965231	N	30.391386	E	DD		GAZ	0.965231	30.391386	1371	0		flower white with tinge of violet	njagi		16225	16739
BM	Herbarium sheet		BM000847734	Bagshawe, A.G.		1135					4	8	1905		Solanum	terminale	Forssk.	Solanum terminale Forssk. [1]		Uganda				Kitakwenda, Toro	in swamp	0		0					0	0	1219	0	ca.	shrub flowers blue			9898	10420
EA	Herbarium sheet			Bahl, M.R.		13320					0	0	1965		Solanum	campylacanthum	Hochst. ex A.Rich.	Solanum campylacanthum Hochst. ex A.Rich. [3]		Kenya	Western	Kakamega	Kakamega			0.416667	N	34.75	E	DD	4	GAZ	0.416667	34.75	0	0			Indalandalwa	Luhya	48960	46785
EA	Herbarium sheet			Baker, G.S.	K-	346					0	12	1905		Solanum	memphiticum	J.F.Gmel.	Solanum memphiticum J.F.Gmel.		Kenya	Rift Valley	Kericho	Londiani	Londiani to Elburgon.	Railway cuttings.	0.1	S	35.36	E	DM	4	GAZ	-0.166667	35.6	0	0			Sonja	Lumbwa	66498	60094
K	Herbarium sheet		K001157791	Baker, G.S.	K-	346					0	12	1905		Solanum	memphiticum	J.F.Gmel.	Solanum memphiticum J.F.Gmel.		Kenya	Rift Valley	Kericho	Londiani	Londiani to Elburgon.	Railway cuttings.	0.1	S	35.36	E	DM	4	GAZ	-0.166667	35.6	0	0			Sonja	Lumbwa	139309	60094
BM	Herbarium sheet		BM000886977	Baker, H.A.		1001					19	6	1956		Solanum	africanum	Mill.	Solanum africanum Mill. [2]		South Africa	Western Cape		Strandfontein		sandy flats	34.077876	S	18.573032	E	DD		GAZ	-34.077876	18.573032	0	0		a diffuse, straggling plant			13355	13873
K	Herbarium sheet		K000541983	Baker, W.J.		231					3	8	1993		Solanum	terminale	Forssk.	Solanum terminale Forssk. [1]		Cameroon	Sud-Ouest	Mount Cameroon	Bimbia	4km SE Limbe (TB)	Disturbed forest, gentle slope. Soil with many small stones. Coastal, tropical, moist, evergreen forest.	3.983333	N	9.25	E	DD		GAZ	3.983333	9.25	200	0		Non-woody climber. No lvs visible. Inflor umbel of c. 20 fls in bud. Buds obovoid, short stalked (1cm), white-striped green. Frt absent.			55771	52758
K	Herbarium sheet		K000658676	Balaka, J.L.		777		Gowa, B.			13	11	1984		Solanum	torvum	Sw.	Solanum torvum Sw. [3]		Malawi	Southern	Zomba	Mpita Tobacco Estate	Thondwe	evergreen forest edge	15.5	S	35.45	E	DD		GAZ	-15.5	35.45	1100	0		thorny shrub up to about 1 m; leaves alternate; in fruit			60795	55944
NY	Herbarium sheet	NY00827943	827943	Balaka, J.L.		1859	B				19	1	1987		Solanum	terminale	Forssk.	Solanum terminale Forssk. [1]		Malawi	Central	Dedza	Dedza Mountain Forest		roadside in pine plantation	0		0					0	0	0	0		woody climber; leaves alternate; flowering and fruting			85952	73901
K	Herbarium sheet		K000788927	Balaka, J.L.		1859	B				19	1	1987		Solanum	terminale	Forssk.	Solanum terminale Forssk. [1]		Malawi	Central	Dedza	Dedza Mountain Forest		roadside in pine plantation	0		0					0	0	0	0		woody climber; leaves alternate; flowering and fruting			89795	73901
MO	Herbarium sheet	4080526		Balaka, J.L.		1861		Patel, I.H.			19	1	1987		Solanum	tarderemotum	Bitter	Solanum tarderemotum Bitter		Malawi	Central			Dedza Dist., Dedza mountain forest	edge of pine plantation	0		0					0	0	0	0		herb up to about 40cm high, leaves alternate, flowers white			167064	128772
K	Herbarium sheet		K001158663	Balaka, J.L.		2025		Patel, I.H.			25	3	1989		Solanum	scabrum	Mill.	Solanum scabrum Mill. [4]		Malawi	Northern	Nkhata Bay	Musalowa	Musalowa village, Chizumulu Island	cultivated land	12.01816	S	34.622037	E	DD		GAZ	-12.01816	34.622037	0	0		herb to about 75cm high, leaves alternate, flowers white, in fruit			144705	110282
MO	Herbarium sheet	4076983		Balaka, J.L.		2025		Patel, I.H.			25	3	1989		Solanum	scabrum	Mill.	Solanum scabrum Mill. [4]		Malawi	Northern	Nkhata Bay	Musalowa	Musalowa village, Chizumulu Island	cultivated land	12.01816	S	34.622037	E	DD		GAZ	-12.01816	34.622037	0	0		herb to about 75cm high, leaves alternate, flowers white, in fruit			147751	110282
W	Herbarium sheet	1889-0153857		Balansa, B.		s.n.					2	3	1853		Solanum	villosum	Mill.	Solanum villosum Mill. [6]		Algeria				Biskra		0		0					0	0	0	0					155561	119361
FT	Herbarium sheet		FT003030	Balbo, P.G.		425			syntype	Solanum balboanum Chiov.	20	7	1929		Solanum	terminale	Forssk.	Solanum terminale Forssk. [1]		Kenya	Central		Nyeri			0		0					0	0	0	0		volubile; siepe			124763	96524
FT	Herbarium sheet		FT003031	Balbo, P.G.		579			syntype	Solanum balboanum Chiov.	1	2	1911		Solanum	terminale	Forssk.	Solanum terminale Forssk. [1]		Kenya	Central		Tusu		bosco	0		0					0	0	0	0					124764	96525
FT	Herbarium sheet			Baldrati, I.		54					20	5	1912		Solanum	muricatum	Aiton	Solanum muricatum Aiton [1]	CUL	Eritrea	Maekel		Asmara			15.2	N	38.56	E	DMS		GAZ	15.333333	38.933333	0	0					51221	48605
FT	Herbarium sheet			Baldrati, I.		407					15	10	1909		Solanum	terminale	Forssk.	Solanum terminale Forssk. [1]		Eritrea	Maekel		Asmara			15.2	N	38.56	E	DMS		GAZ	15.333333	38.933333	0	0					51224	48608
FT	Herbarium sheet			Baldrati, I.		3527					8	10	1914		Solanum	incanum	L.	Solanum incanum L. [4]		Eritrea	Anseba		Keren			15.773333	N	38.454833	E	DD		GAZ	15.773333	38.454833	0	0					51218	48602
FT	Herbarium sheet			Baldrati, I.		3529					25	11	1914		Solanum	schimperianum	Hochst. ex A.Rich.	Solanum schimperianum Hochst. ex A.Rich.		Eritrea			Scicheti			0		0					0	0	0	0					51223	48607
FT	Herbarium sheet			Baldrati, I.		3531					7	2	1919		Solanum	coagulans	Forssk.	Solanum coagulans Forssk. [1]		Eritrea	Gash Barka		Agordat			15.3255	N	37.5312	E	DMS		GAZ	15.548611	37.886667	0	0					51213	48597
FT	Herbarium sheet			Baldrati, I.		3532					15	10	1909		Solanum	terminale	Forssk.	Solanum terminale Forssk. [1]		Eritrea	Maekel		Asmara			15.2	N	38.56	E	DMS		GAZ	15.333333	38.933333	0	0					51225	48609
FT	Herbarium sheet			Baldrati, I.		3533					4	10	1912		Solanum	adoense	Hochst. ex A.Rich.	Solanum adoense Hochst. ex A.Rich. [2]		Eritrea			Addiche			0		0					0	0	0	0					51212	48596
FT	Herbarium sheet			Baldrati, I.		3534					30	10	1912		Solanum	coagulans	Forssk.	Solanum coagulans Forssk. [1]		Eritrea			Uechiro			0		0					0	0	0	0					51215	48599
FT	Herbarium sheet			Baldrati, I.		3535					7	2	1919		Solanum	coagulans	Forssk.	Solanum coagulans Forssk. [1]		Eritrea	Gash Barka		Agordat			15.3255	N	37.5312	E	DMS		GAZ	15.548611	37.886667	0	0					51214	48598
FT	Herbarium sheet			Baldrati, I.		3536					12	9	1912		Solanum	memphiticum	J.F.Gmel.	Solanum memphiticum J.F.Gmel.		Eritrea	Maekel		Asmara			15.2	N	38.56	E	DMS		GAZ	15.333333	38.933333	0	0					51236	48620
FT	Herbarium sheet			Baldrati, I.		3538					1	1	1909		Solanum	campylacanthum	Hochst. ex A.Rich.	Solanum campylacanthum Hochst. ex A.Rich. [3]		Eritrea	Anseba			Asmara - Unghule;		15.33236	N	38.92617	E	DD		GAZ	15.33236	38.92617	0	0					51216	48600
FT	Herbarium sheet			Baldrati, I.		3539					14	8	1912		Solanum	campylacanthum	Hochst. ex A.Rich.	Solanum campylacanthum Hochst. ex A.Rich. [3]		Eritrea	Anseba			Asmara - Unghule;		15.33236	N	38.92617	E	DD		GAZ	15.33236	38.92617	0	0					51217	48601
FT	Herbarium sheet			Baldrati, I.		3549					29	10	1919		Solanum	schimperianum	Hochst. ex A.Rich.	Solanum schimperianum Hochst. ex A.Rich.		Eritrea				Adi Urani;		0		0					0	0	0	0					51222	48606
FT	Herbarium sheet			Baldrati, I.		3550					23	1	1911		Solanum	incanum	L.	Solanum incanum L. [4]		Eritrea	Debub		Bizen			15.322667	N	39.075667	E	DD		GAZ	15.322667	39.075667	0	0					51219	48603
FT	Herbarium sheet			Baldrati, I.		3551					8	10	1914		Solanum	incanum	L.	Solanum incanum L. [4]		Eritrea	Anseba		Keren			15.773333	N	38.454833	E	DD		GAZ	15.773333	38.454833	0	0					51220	48604
FT	Herbarium sheet			Baldrati, I.		3560					20	5	1912		Solanum	muricatum	Aiton	Solanum muricatum Aiton [1]	CUL	Eritrea	Maekel		Asmara			0		0					0	0	0	0			perameloni		124783	96542
K	Herbarium sheet		K000489455	Baldwin, J.T.		6999					31	7	1947		Solanum	anomalum	Thonn.	Solanum anomalum Thonn.		Liberia	GrandGedeh		Zeahtown			6.14	N	8.26	W	DMS		GAZ	6.233333	-8.433333	0	0		Red fruit.			55702	52696
K	Herbarium sheet		K000489445	Baldwin, J.T.		9423					22	9	1947		Solanum	anguivi	Lam.	Solanum anguivi Lam. [2]		Liberia	Bong		Gbau			6.666667	N	9.516667	W	DD		GAZ	6.666667	-9.516667	0	0		Wild/weedy prickly plants.			55692	52686
K	Herbarium sheet		K000489395	Baldwin, J.T.		9638					29	9	1947		Solanum	anguivi	Lam.	Solanum anguivi Lam. [2]		Liberia	Nimba		Bobei Mountain			7.366667	N	8.6	W	DD		GAZ	7.366667	-8.6	0	0					55643	52640
MO	Herbarium sheet	2137576	MO-1465641	Baldwin, J.T.		9853					14	10	1947		Solanum	wrightii	Benth.	Solanum wrightii Benth.	CUL	Guinea	Nzérékoré	Macenta	Macenta	Macenta. [Label indicates French Guinea].		0		0					0	0	610	762		To 15 ft.			142166	108086
BM	Herbarium sheet		BM000887220	Balfour, I.B.		1007					0	0	0		Solanum	insanum	L.	Solanum insanum L. [2]		Mauritius	Rodrigues Islands			sin. loc.		19.709525	S	63.452249	E	DD		GAZ	-19.709525	63.452249	0	0					16675	17193
BM	Herbarium sheet		BM000887209	Balfour, I.B.		1252					0	0	0		Solanum	violaceum	Ortega	Solanum violaceum Ortega [4]		Mauritius	Rodrigues Islands			sin. loc.		19.709525	S	63.452249	E	DD		GAZ	-19.709525	63.452249	0	0					16664	17182
BM	Herbarium sheet		BM000887213	Balfour, I.B.		1324					0	0	0		Solanum	melongena	L.	Solanum melongena L. [1]		Mauritius	Rodrigues Islands			sin. loc.		19.710107	S	63.429559	E	DD		GAZ	-19.710107	63.429559	0	0					16668	17186
K	Herbarium sheet		K000212301	Balfour, I.B.		s.n.					0	0	0		Solanum	americanum	Mill.	Solanum americanum Mill.		Madagascar				[Bourbon]		21.134894	S	55.581225	E	DD		GAZ	-21.134894	55.581225	0	0					24742	25593
K	Herbarium sheet		K000212302	Balfour, I.B.		s.n.					0	8	1874		Solanum	americanum	Mill.	Solanum americanum Mill.		Mauritius	Rodrigues Islands			'Rodrigues'		19.7	S	63.416667	E	DD		GAZ	-19.7	63.416667	0	0					24743	25594
BM	Herbarium sheet		BM000887217	Balfour, I.B.		s.n.					0	0	1874		Solanum	americanum	Mill.	Solanum americanum Mill.		Mauritius	Rodrigues Islands			Rodrigues (Transit of Venus Expedition)		0		0					0	0	0	0					144780	110354
K	Herbarium sheet		K000212282	Balfour, I.B.		s.n.					0	10	1875		Solanum	anguivi	Lam.	Solanum anguivi Lam. [2]		Madagascar				[Bourbon]		0		0					0	0	0	0					24720	25578
BM	Herbarium sheet		BM000777839	Balfour, I.B.		s.n.					0	8	1874		Solanum	lycopersicum	L.	Solanum lycopersicum L. [2]		Mauritius	Rodrigues Islands			sin. loc.		0		0					0	0	0	0					1981	17190
E	Herbarium sheet		E00160272	Balfour, I.B.		s.n.					0	8	1874		Solanum	lycopersicum	L.	Solanum lycopersicum L. [2]		Mauritius	Rodrigues Islands			sin. loc.		0		0					0	0	0	0					1982	17190
K	Herbarium sheet		K000212371	Balfour, I.B.		s.n.					0	8	1874		Solanum	macrocarpon	L.	Solanum macrocarpon L. [1]		Madagascar						0		0					0	0	0	0					24805	25640
K	Herbarium sheet		K000212314	Balfour, I.B.		s.n.					0	0	0		Solanum	mauritianum	Scop.	Solanum mauritianum Scop. [2]		Madagascar						0		0					0	0	0	0					24753	25601
K	Herbarium sheet		K000212385	Balfour, I.B.		s.n.					0	8	1874		Solanum	melongena	L.	Solanum melongena L. [1]		Madagascar						0		0					0	0	0	0					24819	25651
K	Herbarium sheet		K000212386	Balfour, I.B.		s.n.					0	8	1874		Solanum	melongena	L.	Solanum melongena L. [1]		Madagascar						0		0					0	0	0	0					24820	25652
K	Herbarium sheet		K000212428	Balfour, I.B.		s.n.					0	8	1874		Solanum	violaceum	Ortega	Solanum violaceum Ortega [4]		Mauritius	Rodrigues Islands			Rodrigues		19.7	S	63.416667	E	DD		GAZ	-19.7	63.416667	0	0					24868	25691
MO	Herbarium sheet	5778150		Balkwill, K.		5832		Balkwill, M.-.J.			26	5	1990		Solanum	campylacanthum	Hochst. ex A.Rich.	Solanum campylacanthum Hochst. ex A.Rich. [3]		South Africa	Limpopo	Waterberg	Vaalwater	about 14km W of Vaalwater, on the farm Sterkstroom		24.323677	S	27.992018	E	DD		SPEC	-24.323677	27.992018	1200	0					50154	47648
MO	Herbarium sheet	4317058		Balkwill, K.		6291		Balkwill, M.-.J. & Williamson, S.D.			21	3	1991		Solanum	retroflexum	Dunal	Solanum retroflexum Dunal		South Africa	Mpumalanga			Nelspruit District, Berlin State Forest, about 6km east of Kaapsehoop, ridge opposite Kaapsehoop Asbestos mine	on serpentine	25.57318	S	30.538069	E	DD		GAZ	-25.57318	30.538069	1550	0		Bushy herb about 50cm tall; young fruit green, mature fruit purple			136400	103344
MO	Herbarium sheet	5778152		Balkwill, K.		7163					22	10	1992		Solanum	chenopodioides	Lam.	Solanum chenopodioides Lam. [2]		South Africa	Gauteng			Germiston District, Dowerglen, near lake in park	Recently burned grassland	26	S	28	E	DMS		GAZ	-26	28	1900	0		leaves dusky below, dark green above, flowers white, anthers bright yellow			136383	103327
MO	Herbarium sheet	5011881		Balkwill, K.		9130					26	1	1995		Solanum	chenopodioides	Lam.	Solanum chenopodioides Lam. [2]		South Africa	Mpumalanga			Middelburgh District, just outside Middelburgh, Middelburgh Ferrochrome, Kloof Slag Dump North	Old stock piles and surrounding vlei, all contaminated with Chromium-6	25	S	29	E	DMS		GAZ	-25	29	1500	0		Herb, branching at nodes, leaves thinly textured, greyish-green, flowers yellowish-white, fruits dull black-purple when mature, vouchers for chromium analyses			136381	103325
K	Herbarium sheet		K000441738	Balkwill, K.		11677	b	McDade, L.A. & Makhelale, T.			19	3	2000		Solanum	catombelense	Peyr.	Solanum catombelense Peyr.		South Africa	Limpopo	Zoutpansberg	farm Davenham	Soutpansberg District		22	S	29	E	DMS		SPEC	-22	29	1000	0					55401	52419
E	Herbarium sheet		E00593461	Ball, J.		s.n.					27	1	1856		Solanum	villosum	Mill.	Solanum villosum Mill. [6]		Algeria			Blida	Ex regione inferiori Atlantis minoris, in sinu Oued el Kebir juxta Blidah [georef to centre of blida, no Oued el Kefir near Blida, but to E a long way away]		36.32	N	2.47	E	DMS	4	GAZ	36.533333	2.783333	0	0					134995	102373
K	Herbarium sheet		K000922278	Ball, J.		s.n.					29	4	1871		Solanum	villosum	Mill.	Solanum villosum Mill. [6]		Morocco				Prov. Haha, prope Mogador	ex collinis	31.442662	N	9.541234	W	DD	7	GAZ	31.442662	-9.541234	0	0					156390	119910
EA	Herbarium sheet			Bally, J.	B	3620					25	4	1944		Solanum	aculeatissimum	Jacq.	Solanum aculeatissimum Jacq. [1]		Kenya	Rift Valley	Samburu	Mathews Range	FTEA region: K1 Dunyus.	Upper forest undergrowth.	1.16	N	37.17	E	DM	4	GAZ	1.266667	37.283333	2134	0			Tulele	Dorobo	66825	60420
EA	Herbarium sheet			Bally, P.R.O.	B	27					18	4	1938		Solanum	tettense	Klotzsch	Solanum tettense Klotzsch		Kenya	Eastern	Makueni	Kibwezi Plains			2.26	S	38.01	E	DM	4	GAZ	-2.433333	38.016667	914	0		Plant to 6ft high with bright red berries.			49225	47048
EA	Herbarium sheet			Bally, P.R.O.	B	292					22	4	1938		Solanum	anguivi	Lam.	Solanum anguivi Lam. [2]		Kenya	Eastern	Machakos/Kajiado	Chyulu Hills, North		Forest edge.	2.515361	S	37.941698	E	DD	4	GAZ	-2.515361	37.941698	1676	0		Plant with white flowers and red berries.			47639	45485
EA	Herbarium sheet			Bally, P.R.O.	B	872					3	6	1940		Solanum	memphiticum	J.F.Gmel.	Solanum memphiticum J.F.Gmel.		Kenya	Nairobi		Kirichwa Ndogo		On cultivated land.	1.16	S	36.47	E	DM	4	GAZ	-1.266667	36.783333	1646	0		Glaucous green covered plant with slight tomentosum, decumbent growth.			66419	60015
K	Herbarium sheet		K001157807	Bally, P.R.O.	B	872					3	6	1940		Solanum	memphiticum	J.F.Gmel.	Solanum memphiticum J.F.Gmel.		Kenya	Nairobi		Kirichwa Ndogo		On cultivated land.	1.16	S	36.47	E	DM	4	GAZ	-1.266667	36.783333	1646	0		Glaucous green covered plant with slight tomentosum, decumbent growth.			139300	60015
EA	Herbarium sheet			Bally, P.R.O.	B	990					11	6	1938		Solanum	anguivi	Lam.	Solanum anguivi Lam. [2]		Kenya	Eastern	Machakos	Chyulu Hills, North		Forest edge on land cleared by fire.	2.3	S	37.666667	E	DD	4	GAZ	-2.3	37.666667	1676	0					47640	45486
EA	Herbarium sheet			Bally, P.R.O.	B	1022					0	6	1940		Solanum	villosum	Mill.	Solanum villosum Mill. [6]		Kenya	Rift Valley	Nakuru	Mount Margaret	Kedong.	In pasture land.	1	S	36.33	E	DM	4	GAZ	-1	36.55	1920	0					66197	59793
K	Herbarium sheet		K001158319	Bally, P.R.O.	B	1022					0	6	1940		Solanum	villosum	Mill.	Solanum villosum Mill. [6]		Kenya	Rift Valley	Nakuru	Mount Margaret	Kedong.	In pasture land.	1	S	36.33	E	DM	4	GAZ	-1	36.55	1920	0					139216	59793
K	Herbarium sheet		K001157802	Bally, P.R.O.	B-	1023					0	6	1940		Solanum	memphiticum	J.F.Gmel.	Solanum memphiticum J.F.Gmel.		Kenya	Rift Valley		Ewaso Kedong	Mt. Margaret Estate, Kedong	in pasture land	1.03	S	36.34	E	DMS		GAZ	-1.05	36.566667	1920	0		one specimen only (please return!)			139554	105626
EA	Herbarium sheet			Bally, P.R.O.	B	1024					0	6	1940		Solanum	campylacanthum	Hochst. ex A.Rich.	Solanum campylacanthum Hochst. ex A.Rich. [3]		Kenya	Rift Valley	Kajiado	Kedong Valley	Mount Margaret.	In pastureland.	1.25	S	36.45	E	DD	4	GAZ	-1.25	36.45	1920	0					48702	46528
EA	Herbarium sheet			Bally, P.R.O.		1027					14	6	1938		Solanum	terminale	Forssk.	Solanum terminale Forssk. [1]		Kenya	Eastern	Makueni	Chyulu Hills	FTEA region: K6/4	On edge of forest.	2.34	S	37.5	E	DM	4	GAZ	-2.566667	37.833333	1676	0		Climber with woody trunk.			66616	60212
EA	Herbarium sheet			Bally, P.R.O.	B	1034					18	6	1953		Solanum	arundo	Mattei	Solanum arundo Mattei		Kenya	Nairobi		Nairobi	Near Agriculture Dept.	Waste ground.	1.17	S	36.49	E	DM	4	GAZ	-1.283333	36.816667	1646	0		Stems white tomentose. Reflexed spine on stems. Leaves sinuate-lanceolate, stellately haired below and more sparsely above. Straight spines on veins above and below. Flowers in extra axillary cymes.			48389	46231
K	Herbarium sheet		K000788800	Bally, P.R.O.	B	1121					25	8	1940		Solanum	terminale	Forssk.	Solanum terminale Forssk. [1]		Kenya			Kinangop Foothills		grassland	0		0					0	0	2100	0					86207	74043
EA	Herbarium sheet			Bally, P.R.O.	B	1162					13	10	1940		Solanum	anguivi	Lam.	Solanum anguivi Lam. [2]		Kenya	Rift Valley	Naivasha/ Nyeri	Loreko	Kinangop.		0.612896	S	36.621232	E	DD		GAZ	-0.612896	36.621232	2621	0					47651	45497
EA	Herbarium sheet			Bally, P.R.O.	B	1340					15	12	1940		Solanum	dasyphyllum	Schumach. & Thonn.	Solanum dasyphyllum Schumach. & Thonn.		Kenya	Eastern	Makueni	Kibwezi		Near spring.	2.433333	S	38.016667	E	DD	4	GAZ	-2.433333	38.016667	914	0					48111	45953
EA	Herbarium sheet			Bally, P.R.O.	B	1341					15	12	1940		Solanum	campylacanthum	Hochst. ex A.Rich.	Solanum campylacanthum Hochst. ex A.Rich. [3]		Kenya	Eastern	Makueni	Kibwezi		Riverine.	2.433333	S	38.016667	E	DD	4	GAZ	-2.433333	38.016667	914	0					48713	46539
EA	Herbarium sheet			Bally, P.R.O.	B	1515					17	1	1942		Solanum	tettense	Klotzsch	Solanum tettense Klotzsch		Kenya	Eastern	Machakos	Yatta Plateau	Kampi ya Ndege.		1.25	S	37.41	E	DM	4	GAZ	-1.416667	37.683333	0	0					49224	47047
EA	Herbarium sheet			Bally, P.R.O.	B	1623					24	1	1942		Solanum	taitense	Vatke	Solanum taitense Vatke		Kenya	Eastern	Kitui	Mutha		In scrub.	1.783333	S	38.4	E	DD	4	GAZ	-1.783333	38.4	457	0		Small shrub.			49116	46941
EA	Herbarium sheet			Bally, P.R.O.	B	1820		Smith, A.R.			8	12	1971		Solanum	lanzae	J.-P.Lebrun & Stork	Solanum lanzae J.-P.Lebrun & Stork		Kenya	Eastern	Meru	Timau	Road to Meru.	Roadside thicket with Euphorbia cf. kibweziensis.	0.03	N	37.09	E	DM	4	GAZ	0.05	37.15	1820	0		Woody herb to 50cm high with lilac corolla, anthers yellow.			47726	45571
EA	Herbarium sheet			Bally, P.R.O.	B	1979					25	12	1942		Solanum	coagulans	Forssk.	Solanum coagulans Forssk. [1]		Kenya	North-Eastern	Garissa	Garissa		In plains.Common.	0.25	S	39.5	E	DM	4	GAZ	-0.416667	39.833333	182	0		Erect herb.			48019	45861
EA	Herbarium sheet			Bally, P.R.O.	B	2038					11	1	1943		Solanum	dasyphyllum	Schumach. & Thonn.	Solanum dasyphyllum Schumach. & Thonn.		Kenya	Coast	Tana River	Bura		On riparian forest floor.	1.1	S	39.95	E	DD	4	GAZ	-1.1	39.95	152	0		Flowers white.			48102	45944
EA	Herbarium sheet			Bally, P.R.O.	B	2199					26	12	1942		Solanum	coagulans	Forssk.	Solanum coagulans Forssk. [1]		Kenya	North-Eastern	Garissa	Garissa			0.25	S	39.5	E	DM	4	GAZ	-0.416667	39.833333	106	0		Erect spiny herb.			48020	45862
EA	Herbarium sheet			Bally, P.R.O.	B	2237					3	4	1941		Solanum	anguivi	Lam.	Solanum anguivi Lam. [2]		Tanzania	Arusha	Ngorongoro	Ngorongoro	Ngorongoro Rest Camp		3.166667	S	35.583333	E	DD	4	GAZ	-3.166667	35.583333	1829	0					47652	45498
K	Herbarium sheet		K000441247	Bally, P.R.O.	B	2333					0	6	1940		Solanum	polhillii	Voronts.	Solanum polhillii Voronts.		Kenya	Rift Valley	Masai	Ngong	Ngong Escarpment.	In scrub in rocky country. Found also in Siybei Gorge.	1.416667	S	36.633333	E	DD		GAZ	-1.416667	36.633333	0	0		Small, woody shrub.			36291	35635
EA	Herbarium sheet			Bally, P.R.O.	B	2333					0	6	1940		Solanum	polhillii	Voronts.	Solanum polhillii Voronts.		Kenya	Rift Valley	Masai	Ngong	Ngong Escarpment.	In scrub in rocky country. Found also in Siybei Gorge.	1.416667	S	36.633333	E	DD		GAZ	-1.416667	36.633333	0	0		Small, woody shrub.			41269	35635
K	Herbarium sheet		K000658630	Bally, P.R.O.		2350					0	4	1941		Solanum	aculeatissimum	Jacq.	Solanum aculeatissimum Jacq. [1]		Tanzania	Arusha		Ngorongoro Crater	near Siedentopf's	near river	0		0					0	0	1524	0					60756	55911
EA	Herbarium sheet			Bally, P.R.O.	B	2350					0	4	1941		Solanum	aculeatissimum	Jacq.	Solanum aculeatissimum Jacq. [1]		Tanzania	Arusha	Ngorongoro	Ngorongoro Crater	FTEA region: T2 Near Siedantopt's	Growing near river.	3.1	S	35.35	E	DM	4	GAZ	-3.166667	35.583333	1524	0					66802	60397
EA	Herbarium sheet			Bally, P.R.O.	B	2388					0	4	1941		Solanum	setaceum	Dammer	Solanum setaceum Dammer [2]		Tanzania	Arusha	Ngorongoro	Engaruka			2.983333	S	35.95	E	DD		GAZ	-2.983333	35.95	914	0					48203	46045
EA	Herbarium sheet			Bally, P.R.O.	B	2405					0	4	1941		Solanum	campylacanthum	Hochst. ex A.Rich.	Solanum campylacanthum Hochst. ex A.Rich. [3]		Tanzania	Arusha		Ngorongoro Crater		On rocky outcrop.	3.166667	S	35.583333	E	DD	4	GAZ	-3.166667	35.583333	1524	0					48507	46344
K	Herbarium sheet		K000441427	Bally, P.R.O.	B	2517					20	4	1943		Solanum	aculeastrum	Dunal	Solanum aculeastrum Dunal		Kenya	Rift Valley	Elgeyo	Elgeyo	Elgeyo forest.	In forest.	0.45	N	35.35	E	DM	ca.	GAZ	0.75	35.583333	2439	0		Large very spiny shrub.			36246	35592
EA	Herbarium sheet			Bally, P.R.O.	B	2517					20	4	1943		Solanum	aculeastrum	Dunal	Solanum aculeastrum Dunal		Kenya	Rift Valley	Elgeyo	Elgeyo	Elgeyo forest.	In forest.	0.45	N	35.35	E	DM	ca.	GAZ	0.75	35.583333	2439	0		Large very spiny shrub.			48623	35592
EA	Herbarium sheet			Bally, P.R.O.	B	2670					5	8	1943		Solanum	campylacanthum	Hochst. ex A.Rich.	Solanum campylacanthum Hochst. ex A.Rich. [3]		Kenya	Rift Valley	Kajiado	Lorgosailia (Lorgasailie Plains)		In scrub.	1.7	S	36.433333	E	DD	4	GAZ	-1.7	36.433333	1158	0					48703	46529
EA	Herbarium sheet			Bally, P.R.O.		2756					0	0	1934		Solanum	terminale	Forssk.	Solanum terminale Forssk. [1]		Kenya	Rift Valley	Nakuru	Karati River	FTEA region: K3	Shrubby undergrowth.	0		0					0	0	2591	0		Small shrub with small purple flowers.			66542	60138
EA	Herbarium sheet			Bally, P.R.O.	B	2922					31	10	1943		Solanum	polhillii	Voronts.	Solanum polhillii Voronts.		Kenya	Rift Valley	Narok	Suswa		In caldera near stream jet on lava rock.	1.183333	S	36.25	E	DD		GAZ	-1.183333	36.25	1905	0					41309	40119
EA	Herbarium sheet			Bally, P.R.O.	B	3051					20	2	1944		Solanum	marginatum	L.f.	Solanum marginatum L.f.		Ethiopia	Addis Ababa		Addis Ababa			9.02	N	38.42	E	DMS		GAZ	9.033333	38.7	2439	0			Gobarre umbai, Gobarre umbai	Amharic, Amharic	48661	48643
EA	Herbarium sheet			Bally, P.R.O.	B	3051					20	2	1944		Solanum	marginatum	L.f.	Solanum marginatum L.f.		Ethiopia	Addis Ababa		Addis Ababa			9.02	N	38.42	E	DMS		GAZ	9.033333	38.7	2439	0			Gobarre umbai, Gobarre umbai	Amharic, Amharic	48662	48643
K	Herbarium sheet			Bally, P.R.O.	B	3051					20	2	1944		Solanum	marginatum	L.f.	Solanum marginatum L.f.		Ethiopia	Addis Ababa		Addis Ababa			9.02	N	38.42	E	DMS		GAZ	9.033333	38.7	2439	0			Gobarre umbai, Gobarre umbai	Amharic, Amharic	51261	48643
EA	Herbarium sheet			Bally, P.R.O.	B	3121					8	3	1944		Solanum	lanzae	J.-P.Lebrun & Stork	Solanum lanzae J.-P.Lebrun & Stork		Ethiopia	Oromia		Moggio	60 km SE of Addis Ababa		0		0					0	0	0	0					47704	48641
K	Herbarium sheet			Bally, P.R.O.	B	3121					8	3	1944		Solanum	lanzae	J.-P.Lebrun & Stork	Solanum lanzae J.-P.Lebrun & Stork		Ethiopia	Oromia		Moggio	60 km SE of Addis Ababa		0		0					0	0	0	0					51259	48641
FT	Herbarium sheet			Bally, P.R.O.	B	3493					18	1	1944		Solanum	melastomoides	C.H.Wright	Solanum melastomoides C.H.Wright		Somalia	Togdheer		Sheik Pass			9.58	N	45.12	E	DMS		GAZ	9.966667	45.2	0	0					51239	48622
EA	Herbarium sheet			Bally, P.R.O.	B	3522					30	4	1944		Solanum	giganteum	Jacq.	Solanum giganteum Jacq.		Kenya	Eastern		Marania	Near Meru.		0.03	N	37.39	E	DM	4	GAZ	0.05	37.65	2286	0		Shrub with strong unpleasant smell, fruits orange.			47401	45249
K	Herbarium sheet		K000658597	Bally, P.R.O.		3620					25	6	1944		Solanum	aculeatissimum	Jacq.	Solanum aculeatissimum Jacq. [1]		Kenya			Dunyus	Matthews Range	upper forest undergrowth	0		0					0	0	2134	0			tullelle	Derobe	60723	55880
EA	Herbarium sheet			Bally, P.R.O.	B	3622					25	4	1944		Solanum	giganteum	Jacq.	Solanum giganteum Jacq.		Kenya	Rift Valley		Mathews Range	Dunyas.	Forest undergrowth.	1.16	N	37.17	E	DM	4	GAZ	1.266667	37.283333	2134	0			Iamaata	Dorobo	47402	45250
EA	Herbarium sheet			Bally, P.R.O.	B	3708					21	12	1943		Solanum	hastifolium	Hochst. ex Dunal	Solanum hastifolium Hochst. ex Dunal		Kenya	Eastern	Isiolo	Isiolo		In grasslands.Common.	0.916667	N	38.833333	E	DD	4	GAZ	0.916667	38.833333	1067	0					47936	45780
EA	Herbarium sheet			Bally, P.R.O.	B	3737					25	12	1943		Solanum	somalense	Franch.	Solanum somalense Franch.		Kenya	North-Eastern		Wajir	Wajir and Isiolo.		0		0					0	0	0	0		Herbaceous plant with black anther tips.			47243	45098
EA	Herbarium sheet			Bally, P.R.O.	B	3778					11	1	1944		Solanum	coagulans	Forssk.	Solanum coagulans Forssk. [1]		Somalia	Woqooyi Galbeed		Hargeisa			9.35	N	44.04	E	DMS		GAZ	9.583333	44.066667	0	0					49198	48647
K	Herbarium sheet			Bally, P.R.O.	B	3778					11	1	1944		Solanum	coagulans	Forssk.	Solanum coagulans Forssk. [1]		Somalia	Woqooyi Galbeed		Hargeisa			9.35	N	44.04	E	DMS		GAZ	9.583333	44.066667	0	0					51268	48647
EA	Herbarium sheet			Bally, P.R.O.	B	3779					11	1	1944		Solanum	dennekense	Dammer	Solanum dennekense Dammer		Somalia	Woqooyi Galbeed		Hargeisa			9.35	N	44.04	E	DMS		GAZ	9.583333	44.066667	0	0					47867	48640
K	Herbarium sheet			Bally, P.R.O.	B	3779					11	1	1944		Solanum	dennekense	Dammer	Solanum dennekense Dammer		Somalia	Woqooyi Galbeed		Hargeisa			9.35	N	44.04	E	DMS		GAZ	9.583333	44.066667	0	0					51258	48640
EA	Herbarium sheet			Bally, P.R.O.	B	3793					18	1	1944		Solanum	melastomoides	C.H.Wright	Solanum melastomoides C.H.Wright		Somalia	Togdheer		Sheik Pass			9.58	N	45.12	E	DMS		GAZ	9.966667	45.2	0	0					49148	48651
K	Herbarium sheet			Bally, P.R.O.	B	3793					18	1	1944		Solanum	melastomoides	C.H.Wright	Solanum melastomoides C.H.Wright		Somalia	Togdheer		Sheik Pass			9.58	N	45.12	E	DMS		GAZ	9.966667	45.2	0	0					51272	48651
EA	Herbarium sheet			Bally, P.R.O.	B	3794					18	1	1944		Solanum	somalense	Franch.	Solanum somalense Franch.		Somalia	Sanaag			Sheik Pass;		0		0					0	0	0	0			Keriri	Somali	47228	48634
K	Herbarium sheet			Bally, P.R.O.	B	3794					18	1	1944		Solanum	somalense	Franch.	Solanum somalense Franch.		Somalia	Sanaag			Sheik Pass;		0		0					0	0	0	0			Keriri	Somali	51252	48634
EA	Herbarium sheet			Bally, P.R.O.	B	4123					5	12	1944		Solanum	setaceum	Dammer	Solanum setaceum Dammer [2]		Tanzania	Arusha	Monduli	Monduli			3.295881	S	36.45267	E	DD		GAZ	-3.295881	36.45267	1829	0					48202	46044
G	Herbarium sheet		G00442847	Bally, P.R.O.	K	4127					5	12	1944		Solanum	arundo	Mattei	Solanum arundo Mattei		Tanzania				Mondul [Coffee Estate]		0		0					0	0	0	1900		small shrub; flowers whitish green; leaves and stem very spiny			85839	73864
K	Herbarium sheet		K000441272	Bally, P.R.O.	B	4141					6	12	1944		Solanum	phoxocarpum	Voronts.	Solanum phoxocarpum Voronts.		Kenya	Rift Valley	Masai	Oldonyo Orok		Forest edge.	2.28	S	36.46	E	DM		GAZ	-2.466667	36.766667	2134	0		Fruits yellow, lemon-shaped, leaf margin entire.			36151	35502
EA	Herbarium sheet			Bally, P.R.O.	B	4141					6	12	1944		Solanum	phoxocarpum	Voronts.	Solanum phoxocarpum Voronts.		Kenya	Rift Valley	Masai	Oldonyo Orok		Forest edge.	2.28	S	36.46	E	DM		GAZ	-2.466667	36.766667	2134	0		Fruits yellow, lemon-shaped, leaf margin entire.			41260	35502
EA	Herbarium sheet			Bally, P.R.O.	B	4146					6	12	1944		Solanum	terminale	Forssk.	Solanum terminale Forssk. [1]		Kenya	Rift Valley	Kajiado	Ol Doinyo Orok	[FTEA region: K6]	In rocky grassy area.	2.28	S	36.46	E	DM	4	GAZ	-2.466667	36.766667	1646	0					66567	60163
K	Herbarium sheet		K000788811	Bally, P.R.O.	B	4146					6	12	1944		Solanum	terminale	Forssk.	Solanum terminale Forssk. [1]		Kenya	Rift Valley	Kajiado	Ol Doinyo Orok	[FTEA region: K6]	In rocky grassy area.	2.28	S	36.46	E	DM	4	GAZ	-2.466667	36.766667	1646	0					86080	60163
EA	Herbarium sheet			Bally, P.R.O.	B	4577					19	7	1945		Solanum	terminale	Forssk.	Solanum terminale Forssk. [1]		Kenya	Rift Valley	Kericho	Sotik	Cains Farm, Kerich District [FTEA region: K5]	Grassland near river.	0.41	S	35.06	E	DM	4	GAZ	-0.683333	35.1	1981	0		Herb to 3ft high with pale mauve flowers.			66577	60173
K	Herbarium sheet		K000788790	Bally, P.R.O.	B	4577					19	7	1945		Solanum	terminale	Forssk.	Solanum terminale Forssk. [1]		Kenya	Rift Valley	Kericho	Sotik	Cains Farm, Kerich District [FTEA region: K5]	Grassland near river.	0.41	S	35.06	E	DM	4	GAZ	-0.683333	35.1	1981	0		Herb to 3ft high with pale mauve flowers.			86067	60173
K	Herbarium sheet		K000441246	Bally, P.R.O.	B	4745					21	12	1947		Solanum	polhillii	Voronts.	Solanum polhillii Voronts.		Kenya	Rift Valley	Masai	Ngong	Ngong Escarpment.		1.416667	S	36.633333	E	DD		GAZ	-1.416667	36.633333	1676	0		Small shrub, large violet flowers.			36290	35634
EA	Herbarium sheet			Bally, P.R.O.	B	4745					21	12	1947		Solanum	polhillii	Voronts.	Solanum polhillii Voronts.		Kenya	Rift Valley	Masai	Ngong	Ngong Escarpment.		1.416667	S	36.633333	E	DD		GAZ	-1.416667	36.633333	1676	0		Small shrub, large violet flowers.			41270	35634
K	Herbarium sheet		K000658592	Bally, P.R.O.		4849					16	1	1946		Solanum	aculeatissimum	Jacq.	Solanum aculeatissimum Jacq. [1]		Kenya	Rift Valley	Naivasha/Masai	Endabarra	Mau Forest	in forest near stream	0		0					0	0	2225	0		3 ft high; fl. white; spines purplish black on stems, green on leaves	siyameli	Lumbwa	60718	55876
EA	Herbarium sheet			Bally, P.R.O.	B	4849					16	1	1946		Solanum	aculeatissimum	Jacq.	Solanum aculeatissimum Jacq. [1]		Kenya	Rift Valley	Nakuru	Endabarra	FTEA region: K3 Mau Forest.	Forest near stream.	0.3	S	35.4	E	DM	4	GAZ	-0.5	35.666667	2225	0		Plant to 3ft high with white flowers, spines purplish, black on stem, green on leaves.			66855	60450
EA	Herbarium sheet			Bally, P.R.O.	B	4960					24	1	1946		Solanum	anguivi	Lam.	Solanum anguivi Lam. [2]		Kenya	Rift Valley	Nakuru	Sigutioi (near Sitoton)	Kapioto.	In regenerated Arundinaria alpina.	0.516667	S	35.633333	E	DD	4	GAZ	-0.516667	35.633333	2317	0			Lavotuet	Kalenjin	47642	45488
EA	Herbarium sheet			Bally, P.R.O.	B	4994					30	1	1946		Solanum	anguivi	Lam.	Solanum anguivi Lam. [2]		Kenya			Morogiu	Walubuck mbuga.	Forest edge.	0		0					0	0	2378	0			Kejejuet (Lumbwa)	??	47320	45170
EA	Herbarium sheet			Bally, P.R.O.	B	5295					10	9	1947		Solanum	campylacanthum	Hochst. ex A.Rich.	Solanum campylacanthum Hochst. ex A.Rich. [3]		Kenya	Rift Valley	Narok	Masai Mara Game Reserve		In grassland.Common.	1.416667	S	34.916667	E	DD	4	GAZ	-1.416667	34.916667	1676	0		Stems and leaves spiny but variably so.			48701	46527
EA	Herbarium sheet			Bally, P.R.O.	B	5365					0	0	0		Solanum	dasyphyllum	Schumach. & Thonn.	Solanum dasyphyllum Schumach. & Thonn.		Kenya	Rift Valley	Narok	Talek river	Masai Mara Game Reserve, near river.	Forest edge.	1.416667	S	34.916667	E	DD		GAZ	-1.416667	34.916667	1676	0		Plant to 4ft high, flowers white, fruit over inch in diameter.			48105	45947
EA	Herbarium sheet			Bally, P.R.O.	B	5485					5	10	1947		Solanum	coagulans	Forssk.	Solanum coagulans Forssk. [1]		Kenya	Eastern	Marsabit	Kulal	Belessa.	Edge of dry riverbed.	2.43	N	36.55	E	DM	4	GAZ	2.716667	36.916667	2300	0		Woody spiny herb with spiny calyx.			49174	46997
EA	Herbarium sheet			Bally, P.R.O.	B	5551					9	10	1947		Solanum	usambarense	Bitter & Dammer	Solanum usambarense Bitter & Dammer		Kenya	Eastern	Marsabit	Mount Kulal		Forest edge in shade.	2.716667	N	36.916667	E	DD	4	GAZ	2.716667	36.916667	1935	0		Plant to 6ft high with white flowers, berries red when ripe.			47564	45410
EA	Herbarium sheet			Bally, P.R.O.	B	5552					9	10	1947		Solanum	campylacanthum	Hochst. ex A.Rich.	Solanum campylacanthum Hochst. ex A.Rich. [3]		Kenya	Eastern	Marsabit	Mount Kulal		In forest glades and in grassland.	2.716667	N	36.916667	E	DD	4	GAZ	2.716667	36.916667	1524	1935		Flowers mauve, fruits yellow when ripe.			48700	46526
EA	Herbarium sheet			Bally, P.R.O.	B	5561					9	10	1947		Solanum	anguivi	Lam.	Solanum anguivi Lam. [2]		Kenya	Eastern	Marsabit	Mount Kulal		Forest edge	2.716667	N	36.916667	E	DD	4	GAZ	2.716667	36.916667	1859	0		Plant to 6ft high with white flowers, berries red.			47565	45411
EA	Herbarium sheet			Bally, P.R.O.	B	5736					21	12	1947		Solanum	memphiticum	J.F.Gmel.	Solanum memphiticum J.F.Gmel.		Kenya	Rift Valley	Kajiado	Ngong	Ngong escarpment.	In scrub under bushes.	1.21	S	36.37	E	DM	4	GAZ	-1.35	36.616667	1524	0		Herb.			66425	60021
K	Herbarium sheet		K001157808	Bally, P.R.O.	B	5736					21	12	1947		Solanum	memphiticum	J.F.Gmel.	Solanum memphiticum J.F.Gmel.		Kenya	Rift Valley	Kajiado	Ngong	Ngong escarpment.	In scrub under bushes.	1.21	S	36.37	E	DM	4	GAZ	-1.35	36.616667	1524	0		Herb.			139301	60021
G	Herbarium sheet		G00442973	Bally, P.R.O.	B	5745					21	12	1947		Solanum	polhillii	Voronts.	Solanum polhillii Voronts.		Kenya				Ngong Escarpment		0		0					0	0	0	0		small shrub; large violet flowers			85750	73789
EA	Herbarium sheet			Bally, P.R.O.	B	6723					23	3	1949		Solanum	coagulans	Forssk.	Solanum coagulans Forssk. [1]		Eritrea	Debub			Af Abed distr.		16.11	N	38.41	E	DMS		GAZ	16.183333	38.683333	914	0					49187	48646
ETH	Herbarium sheet			Bally, P.R.O.	B	6723					23	3	1949		Solanum	coagulans	Forssk.	Solanum coagulans Forssk. [1]		Eritrea	Debub			Af Abed distr.		16.11	N	38.41	E	DMS		GAZ	16.183333	38.683333	914	0					51266	48646
K	Herbarium sheet			Bally, P.R.O.	B	6723					23	3	1949		Solanum	coagulans	Forssk.	Solanum coagulans Forssk. [1]		Eritrea	Debub			Af Abed distr.		16.11	N	38.41	E	DMS		GAZ	16.183333	38.683333	914	0					51267	48646
EA	Herbarium sheet			Bally, P.R.O.	B	6903					28	3	1949		Solanum	coagulans	Forssk.	Solanum coagulans Forssk. [1]		Eritrea	Debub		Jebel Haliboi			0		0					0	0	60	0					49186	48645
ETH	Herbarium sheet			Bally, P.R.O.	B	6903					28	3	1949		Solanum	coagulans	Forssk.	Solanum coagulans Forssk. [1]		Eritrea	Debub		Jebel Haliboi			0		0					0	0	60	0					51264	48645
K	Herbarium sheet			Bally, P.R.O.	B	6903					28	3	1949		Solanum	coagulans	Forssk.	Solanum coagulans Forssk. [1]		Eritrea	Debub		Jebel Haliboi			0		0					0	0	60	0					51265	48645
EA	Herbarium sheet			Bally, P.R.O.	B	7058					24	4	1949		Solanum	coagulans	Forssk.	Solanum coagulans Forssk. [1]		Eritrea	Semienawi Keyih Bahri		Massawa	S of Massawa		15.18	N	39.4	E	DMS		GAZ	15.3	39.666667	60	0					49188	48644
ETH	Herbarium sheet			Bally, P.R.O.	B	7058					24	4	1949		Solanum	coagulans	Forssk.	Solanum coagulans Forssk. [1]		Eritrea	Semienawi Keyih Bahri		Massawa	S of Massawa		15.18	N	39.4	E	DMS		GAZ	15.3	39.666667	60	0					51262	48644
K	Herbarium sheet			Bally, P.R.O.	B	7058					24	4	1949		Solanum	coagulans	Forssk.	Solanum coagulans Forssk. [1]		Eritrea	Semienawi Keyih Bahri		Massawa	S of Massawa		15.18	N	39.4	E	DMS		GAZ	15.3	39.666667	60	0					51263	48644
EA	Herbarium sheet			Bally, P.R.O.	B	7070					22	3	1949		Solanum	marginatum	L.f.	Solanum marginatum L.f.		Eritrea	Maekel		Asmara			15.2	N	38.55	E	DMS		GAZ	15.333333	38.916667	2256	0					48664	48642
K	Herbarium sheet			Bally, P.R.O.	B	7070					22	3	1949		Solanum	marginatum	L.f.	Solanum marginatum L.f.		Eritrea	Maekel		Asmara			15.2	N	38.55	E	DMS		GAZ	15.333333	38.916667	2256	0					51260	48642
EA	Herbarium sheet			Bally, P.R.O.	B	7213					27	5	1949		Solanum	jubae	Bitter	Solanum jubae Bitter		Somalia	Woqooyi Galbeed				On gravelly soil.	0		0					0	0	0	0		Mauve flowers.			48318	46160
K	Herbarium sheet		K000441263	Bally, P.R.O.	B	7438					30	8	1939		Solanum	phoxocarpum	Voronts.	Solanum phoxocarpum Voronts.		Kenya	Central	Kiambu	Limoru			1.07	S	36.385	E	DM		GAZ	-1.116667	36.641667	0	0		Flowers mauve 12.5 mm in diameter, fruits 3 cm long and 2 cm long.			36142	35495
EA	Herbarium sheet			Bally, P.R.O.	B	7438					30	8	1939		Solanum	phoxocarpum	Voronts.	Solanum phoxocarpum Voronts.		Kenya	Central	Kiambu	Limoru			1.07	S	36.385	E	DM		GAZ	-1.116667	36.641667	0	0		Flowers mauve 12.5 mm in diameter, fruits 3 cm long and 2 cm long.			41259	35495
K	Herbarium sheet		K000441363	Bally, P.R.O.	B	7439					30	7	1939		Solanum	aculeastrum	Dunal	Solanum aculeastrum Dunal		Kenya	Central	Kiambu	Limoru	Kikuyu country.		1.07	S	36.385	E	DM		GAZ	-1.116667	36.641667	2439	0		Flower white diam. 25 mm; fruit spherical diam. 40 mm. Surface like a lemon's, underside of leaves amd stem strongly tomentose.			36226	35575
EA	Herbarium sheet			Bally, P.R.O.	B	7439					30	7	1939		Solanum	aculeastrum	Dunal	Solanum aculeastrum Dunal		Kenya	Central	Kiambu	Limoru	Kikuyu country.		1.07	S	36.385	E	DM		GAZ	-1.116667	36.641667	2439	0		Flower white diam. 25 mm; fruit spherical diam. 40 mm. Surface like a lemon's, underside of leaves amd stem strongly tomentose.			48635	35575
EA	Herbarium sheet			Bally, P.R.O.	B	7468					12	9	1949		Solanum	giganteum	Jacq.	Solanum giganteum Jacq.		Kenya	Rift Valley		Sotik	Kibojet Estate.	Forest edge. Uncommon.	0.41	S	35.06	E	DM	4	GAZ	-0.683333	35.1	1829	0		Shrub to 8ft high.			47398	45246
EA	Herbarium sheet			Bally, P.R.O.	B	7469					12	9	1949		Solanum	aculeastrum	Dunal	Solanum aculeastrum Dunal		Kenya	Rift Valley	Kericho	Sotik	Kibajet Estate.	Forest edge.Uncommon.	0.42	S	35.07	E	DM	4	GAZ	-0.7	35.116667	1829	0		Fruits almost spherical.			48642	46468
K	Herbarium sheet		K000441342	Bally, P.R.O.	B	7496					12	9	1949		Solanum	aculeastrum	Dunal	Solanum aculeastrum Dunal		Kenya	Rift Valley	Kericho	Kibajet Estate	Sotik	Forest edge	0.43	S	35.07	E	DM		GAZ	-0.716667	35.116667	1829	0		Not common. Fruits almost spherical			36115	35471
EA	Herbarium sheet			Bally, P.R.O.	B	7531					0	2	1938		Solanum	campylacanthum	Hochst. ex A.Rich.	Solanum campylacanthum Hochst. ex A.Rich. [3]		Kenya	Rift Valley	Kajiado	Bahati Hills			0		0					0	0	2134	0					48695	46521
K	Herbarium sheet		K00441624	Bally, P.R.O.	B	7608					0	10	1949		Solanum	dennekense	Dammer	Solanum dennekense Dammer		Tanzania	Shinyanga		Serengeti Plains		in grassland	2.5	S	35	E	DM		GAZ	-2.833333	35	1371	0		erect herb, flowers mauve			43330	41522
EA	Herbarium sheet			Bally, P.R.O.	B	7783					17	7	1938		Solanum	campylacanthum	Hochst. ex A.Rich.	Solanum campylacanthum Hochst. ex A.Rich. [3]		Kenya	Eastern	Makueni	Chyulu			2.583333	S	37.833333	E	DD	4	GAZ	-2.583333	37.833333	1615	0		Tomentum with very bright orange thornless or with very few thorns.	Mukondu	Kamba	48711	46537
FT	Herbarium sheet			Bally, P.R.O.	B	7783					17	7	1938		Solanum	campylacanthum	Hochst. ex A.Rich.	Solanum campylacanthum Hochst. ex A.Rich. [3]		Kenya	Eastern	Makueni	Chyulu			2.583333	S	37.833333	E	DD	4	GAZ	-2.583333	37.833333	1615	0		Tomentum with very bright orange thornless or with very few thorns.	Mukondu	Kamba	124680	46537
K	Herbarium sheet		K000658611	Bally, P.R.O.		7784					9	7	1938		Solanum	aculeatissimum	Jacq.	Solanum aculeatissimum Jacq. [1]		Kenya	Eastern	Makueni	Chyulus		forest clearings	0		0					0	0	1524	2164		large-leaved herb			60738	55893
EA	Herbarium sheet			Bally, P.R.O.		7784					9	7	1938		Solanum	aculeatissimum	Jacq.	Solanum aculeatissimum Jacq. [1]		Kenya	Eastern	Makueni	Chyulus		forest clearings	0		0					0	0	1524	2164		large-leaved herb			155935	55893
EA	Herbarium sheet			Bally, P.R.O.	B	7785					0	5	1938		Solanum	tettense	Klotzsch	Solanum tettense Klotzsch		Kenya	Eastern		Kibwezi	?Dwa rock.	On rocky ground.	2.21	S	38.03	E	DM	4	SPEC	-2.35	38.05	914	0		Thorny bush.	Dongadongo?? (Mukonda-kondu)	Kamba	47097	44953
K	Herbarium sheet		K001158240	Bally, P.R.O.	B	7785					0	5	1938		Solanum	tettense	Klotzsch	Solanum tettense Klotzsch		Kenya	Eastern		Kibwezi	?Dwa rock.	On rocky ground.	2.21	S	38.03	E	DM	4	SPEC	-2.35	38.05	914	0		Thorny bush.	Dongadongo?? (Mukonda-kondu)	Kamba	131929	44953
K	Herbarium sheet		K000788853	Bally, P.R.O.		7786					14	6	1938		Solanum	terminale	Forssk.	Solanum terminale Forssk. [1]		Kenya	Eastern	Makueni	Chyulu	Chyulu-centre; Machakos/Masai Districts [K4/K6]	edge of forest	0		0					0	0	1700	0	ca.	climber with woody trunk			89866	76258
EA	Herbarium sheet			Bally, P.R.O.		7787					15	5	1938		Solanum	tarderemotum	Bitter	Solanum tarderemotum Bitter		Kenya	Eastern	Makueni	Chyulu Hills		In deserted banana grove in shade.	2.34	S	37.5	E	DM	4	GAZ	-2.566667	37.833333	1219	0					66369	59965
K	Herbarium sheet		K001158121	Bally, P.R.O.		7787					15	5	1938		Solanum	tarderemotum	Bitter	Solanum tarderemotum Bitter		Kenya	Eastern	Makueni	Chyulu Hills		In deserted banana grove in shade.	2.34	S	37.5	E	DM	4	GAZ	-2.566667	37.833333	1219	0					139268	59965
K	Herbarium sheet		K001157806	Bally, P.R.O.	B-	7788					21	5	1938		Solanum	memphiticum	J.F.Gmel.	Solanum memphiticum J.F.Gmel.		Kenya	Eastern	Makueni	Chyulu North		in forest	2.35	S	37.5	E	DM		GAZ	-2.583333	37.833333	1585	0		herb small white flower			139556	105628
EA	Herbarium sheet			Bally, P.R.O.	B	7879					12	6	1950		Solanum	campylacanthum	Hochst. ex A.Rich.	Solanum campylacanthum Hochst. ex A.Rich. [3]		Kenya	Rift Valley	Kericho	Sotik		In grassland and on deserted cultivation.	0.7	S	35.116667	E	DD	4	GAZ	-0.7	35.116667	1829	0					48706	46532
EA	Herbarium sheet			Bally, P.R.O.	B	8033					28	8	1951		Solanum	memphiticum	J.F.Gmel.	Solanum memphiticum J.F.Gmel.		Kenya	Nairobi		Nairobi	By Nairobi River.	In grass on old cultivation garden. Uncommon.	1.17	S	36.49	E	DM	4	GAZ	-1.283333	36.816667	0	0		Whole plant hairy.			66417	60013
K	Herbarium sheet		K001157798	Bally, P.R.O.	B	8033					28	8	1951		Solanum	memphiticum	J.F.Gmel.	Solanum memphiticum J.F.Gmel.		Kenya	Nairobi		Nairobi	By Nairobi River.	In grass on old cultivation garden. Uncommon.	1.17	S	36.49	E	DM	4	GAZ	-1.283333	36.816667	0	0		Whole plant hairy.			139304	60013
EA	Herbarium sheet			Bally, P.R.O.	B	8191					22	4	1952		Solanum	lanzae	J.-P.Lebrun & Stork	Solanum lanzae J.-P.Lebrun & Stork		Kenya	Rift Valley	Laikipia	Ngobit		In Tarchonanthus scrub.	0.03	S	36.47	E	DM	4	GAZ	-0.05	36.783333	2134	0		Erect herb to 2ft high.			47732	45577
EA	Herbarium sheet			Bally, P.R.O.	B	8235					21	7	1952		Solanum	tarderemotum	Bitter	Solanum tarderemotum Bitter		Kenya	Rift Valley	Nakuru	Lake Naivasha	Lake shore.	Alluvial soil in ravine plantation.	0.45	S	36.21	E	DM	4	GAZ	-0.75	36.35	1829	0		A plant with triangular stems, winged, flowers white.			66183	59779
K	Herbarium sheet		K001157539	Bally, P.R.O.	B	8235					21	7	1952		Solanum	tarderemotum	Bitter	Solanum tarderemotum Bitter		Kenya	Rift Valley	Nakuru	Lake Naivasha	Lake shore.	Alluvial soil in ravine plantation.	0.45	S	36.21	E	DM	4	GAZ	-0.75	36.35	1829	0		A plant with triangular stems, winged, flowers white.			139284	59779
K	Herbarium sheet		K000658610	Bally, P.R.O.		8296					1	5	1938		Solanum	aculeatissimum	Jacq.	Solanum aculeatissimum Jacq. [1]		Kenya	Eastern	Makueni	Chyulu-North		forest clearings in shade	0		0					0	0	1585	0		large thorny shrub, not common			60736	55892
K	Herbarium sheet		K000658617	Bally, P.R.O.		8296					1	5	1938		Solanum	aculeatissimum	Jacq.	Solanum aculeatissimum Jacq. [1]		Kenya	Eastern	Makueni	Chyulu-North		forest clearings in shade	0		0					0	0	1585	0		large thorny shrub, not common			60737	55892
EA	Herbarium sheet			Bally, P.R.O.		8296					1	5	1938		Solanum	aculeatissimum	Jacq.	Solanum aculeatissimum Jacq. [1]		Kenya	Eastern	Makueni	Chyulu-North		forest clearings in shade	0		0					0	0	1585	0		large thorny shrub, not common			66844	55892
K	Herbarium sheet		K001157809	Bally, P.R.O.	B-	8306					28	4	1938		Solanum	memphiticum	J.F.Gmel.	Solanum memphiticum J.F.Gmel.		Kenya	Eastern	Makueni	Chyulu North			2.35	S	37.5	E	DM		GAZ	-2.583333	37.833333	1585	0		erect herb; compare no. 3820 (Coryndon); leaves eaten as a vegetable	nafu	Kichagga	139557	105629
EA	Herbarium sheet			Bally, P.R.O.	B	8392					12	12	1952		Solanum	tettense	Klotzsch	Solanum tettense Klotzsch		Kenya	Eastern	Machakos	Yatta Plateau		On slopes and on foot.	1.25	S	37.41	E	DM	4	GAZ	-1.416667	37.683333	1219	0		Bushy growth, flowers mauve.			49227	47050
FT	Herbarium sheet			Bally, P.R.O.	B	8392					12	12	1952		Solanum	tettense	Klotzsch	Solanum tettense Klotzsch		Kenya	Eastern	Machakos	Yatta Plateau		On slopes and on foot.	1.25	S	37.41	E	DM	4	GAZ	-1.416667	37.683333	1219	0		Bushy growth, flowers mauve.			124745	47050
EA	Herbarium sheet			Bally, P.R.O.	B	8632					31	1	1953		Solanum	tettense	Klotzsch	Solanum tettense Klotzsch		Kenya	Eastern		Maringo Hill		On rocky slopes among bushes.	0		0					0	0	564	0		Small shrub with red berries.			49228	47051
EA	Herbarium sheet			Bally, P.R.O.	B	9095					1	9	1953		Solanum	somalense	Franch.	Solanum somalense Franch.		Kenya	North-Eastern		Wajir	50 miles North of Wajir.		0		0					0	0	0	0					47253	45108
EA	Herbarium sheet			Bally, P.R.O.	B	9173					8	9	1953		Solanum	campylacanthum	Hochst. ex A.Rich.	Solanum campylacanthum Hochst. ex A.Rich. [3]		Ethiopia	Oromia		Agere Mariam			4.066667	N	38.466667	E	DD		GAZ	4.066667	38.466667	0	1920					48674	48653
K	Herbarium sheet			Bally, P.R.O.	B	9173					8	9	1953		Solanum	campylacanthum	Hochst. ex A.Rich.	Solanum campylacanthum Hochst. ex A.Rich. [3]		Ethiopia	Oromia		Agere Mariam			4.066667	N	38.466667	E	DD		GAZ	4.066667	38.466667	0	1920					51274	48653
K	Herbarium sheet			Bally, P.R.O.	B	9344					3	10	1953		Solanum	pampaninii	Chiov.	Solanum pampaninii Chiov.		Somalia	Jubbada Hoose		Chisimaio	on dunes near town	In dunes	0.13	N	42.35	E	DMS		GAZ	0.216667	42.583333	0	0		Leaves fleshy. Creeping herb, Glaucous [illegible]. Fls mauve. Fruits spherical red the size of a cherry			51244	48626
EA	Herbarium sheet			Bally, P.R.O.	B	9344					3	10	1953		Solanum	pampaninii	Chiov.	Solanum pampaninii Chiov.		Somalia	Jubbada Hoose		Chisimaio	on dunes near town	In dunes	0.13	N	42.35	E	DMS		GAZ	0.216667	42.583333	0	0		Leaves fleshy. Creeping herb, Glaucous [illegible]. Fls mauve. Fruits spherical red the size of a cherry			62167	48626
K	Herbarium sheet			Bally, P.R.O.	B	9409					10	10	1953		Solanum	arundo	Mattei	Solanum arundo Mattei		Somalia	Shabeellaha (S2)		Merca	Vittorio d'Africa; W of Merca		1.43	N	44.5	E	DMS		GAZ	1.716667	44.833333	60	0					51257	48639
EA	Herbarium sheet			Bally, P.R.O.	B	9624					8	2	1954		Solanum	somalense	Franch.	Solanum somalense Franch.		Ethiopia	Somali		Haud	5 km N of Duyerali		7.3	N	46.45	E	DMS		GAZ	7.5	46.75	0	600					47210	48627
K	Herbarium sheet			Bally, P.R.O.	B	9624					8	2	1954		Solanum	somalense	Franch.	Solanum somalense Franch.		Ethiopia	Somali		Haud	5 km N of Duyerali		7.3	N	46.45	E	DMS		GAZ	7.5	46.75	0	600					51245	48627
EA	Herbarium sheet			Bally, P.R.O.	B	9805					25	7	1954		Solanum	campylacanthum	Hochst. ex A.Rich.	Solanum campylacanthum Hochst. ex A.Rich. [3]		Kenya	Eastern	Machakos	Donyo Sabuk		In grassland strewn with gneiss rocks.	1.133333	S	37.433333	E	DD	4	GAZ	-1.133333	37.433333	0	0		Erect herb with felty leaves, very rusty on young growth, flowers mauve.			48767	46593
EA	Herbarium sheet			Bally, P.R.O.	B	9904					1	10	1954		Solanum	somalense	Franch.	Solanum somalense Franch.		Somalia	Woqooyi Galbeed		Hargeisa			9.35	N	44.04	E	DMS		GAZ	9.583333	44.066667	0	1500					47226	48636
K	Herbarium sheet			Bally, P.R.O.	B	9904					1	10	1954		Solanum	somalense	Franch.	Solanum somalense Franch.		Somalia	Woqooyi Galbeed		Hargeisa			9.35	N	44.04	E	DMS		GAZ	9.583333	44.066667	0	1500					51254	48636
EA	Herbarium sheet			Bally, P.R.O.	B	9909					1	10	1954		Solanum	melastomoides	C.H.Wright	Solanum melastomoides C.H.Wright		Somalia	Woqooyi Galbeed		Hargeisa			9.35	N	44.04	E	DMS		GAZ	9.583333	44.066667	1417	0					49138	48650
K	Herbarium sheet			Bally, P.R.O.	B	9909					1	10	1954		Solanum	melastomoides	C.H.Wright	Solanum melastomoides C.H.Wright		Somalia	Woqooyi Galbeed		Hargeisa			9.35	N	44.04	E	DMS		GAZ	9.583333	44.066667	1417	0					51271	48650
EA	Herbarium sheet			Bally, P.R.O.	B	9928					3	10	1954		Solanum	melastomoides	C.H.Wright	Solanum melastomoides C.H.Wright		Somalia	Awdal		Borama			9.56	N	43.11	E	DMS		GAZ	9.933333	43.183333	1454	0					49139	48649
K	Herbarium sheet			Bally, P.R.O.	B	9928					3	10	1954		Solanum	melastomoides	C.H.Wright	Solanum melastomoides C.H.Wright		Somalia	Awdal		Borama			9.56	N	43.11	E	DMS		GAZ	9.933333	43.183333	1454	0					51270	48649
EA	Herbarium sheet			Bally, P.R.O.	B	9943					3	10	1954		Solanum	glabratum	Dunal	Solanum glabratum Dunal		Somalia	Woqooyi Galbeed (N1)	Borama	Nabadid	Nabadid, SE of Borama		9.922455	N	43.195579	E	DD		GAZ	9.922455	43.195579	0	0					48284	48638
K	Herbarium sheet			Bally, P.R.O.	B	9943					3	10	1954		Solanum	glabratum	Dunal	Solanum glabratum Dunal		Somalia	Woqooyi Galbeed (N1)	Borama	Nabadid	Nabadid, SE of Borama		9.922455	N	43.195579	E	DD		GAZ	9.922455	43.195579	0	0					51256	48638
EA	Herbarium sheet			Bally, P.R.O.	B	10097					18	10	1954		Solanum	somalense	Franch.	Solanum somalense Franch.		Somalia	Woqooyi Galbeed (N1)		Arrareh	80 km S of Hargeisa		9	N	44	E	DMS		GAZ	9	44	0	0					47203	48635
K	Herbarium sheet			Bally, P.R.O.	B	10097					18	10	1954		Solanum	somalense	Franch.	Solanum somalense Franch.		Somalia	Woqooyi Galbeed (N1)		Arrareh	80 km S of Hargeisa		9	N	44	E	DMS		GAZ	9	44	0	0					51253	48635
EA	Herbarium sheet			Bally, P.R.O.	B	10490					15	4	1956		Solanum	hastifolium	Hochst. ex Dunal	Solanum hastifolium Hochst. ex Dunal		Tanzania	Shinyanga		Magadi		On rocky slope with scrub.	2.633333	S	34.9	E	DD	4	GAZ	-2.633333	34.9	0	0		Erect slender herb with hooked spines, flowers mauve.			48185	46027
FT	Herbarium sheet			Bally, P.R.O.	B	10490					15	4	1956		Solanum	hastifolium	Hochst. ex Dunal	Solanum hastifolium Hochst. ex Dunal		Tanzania	Shinyanga		Magadi		On rocky slope with scrub.	2.633333	S	34.9	E	DD	4	GAZ	-2.633333	34.9	0	0		Erect slender herb with hooked spines, flowers mauve.			124682	46027
K	Herbarium sheet		K00441628	Bally, P.R.O.	B	10651					7	7	1956		Solanum	dennekense	Dammer	Solanum dennekense Dammer		Tanzania	Shinyanga	Bariadi	Serengeti Plain		Slopes with Commiphora, Grewia and Withania.	2.5	S	35	E	DM	4	GAZ	-2.833333	35	0	0		Small shrub to 2ft high, stems spiny, leaves almost orbicular with a spine on the midrib.			43334	45706
EA	Herbarium sheet			Bally, P.R.O.	B	10651					7	7	1956		Solanum	dennekense	Dammer	Solanum dennekense Dammer		Tanzania	Shinyanga	Bariadi	Serengeti Plain		Slopes with Commiphora, Grewia and Withania.	2.5	S	35	E	DM	4	GAZ	-2.833333	35	0	0		Small shrub to 2ft high, stems spiny, leaves almost orbicular with a spine on the midrib.			47861	45706
EA	Herbarium sheet			Bally, P.R.O.	B	10665					9	7	1956		Solanum	setaceum	Dammer	Solanum setaceum Dammer [2]		Tanzania	Arusha	Ngorongoro	Engaruka		On cultivated land.	2.983333	S	35.95	E	DD		GAZ	-2.983333	35.95	1158	0		Herb to 2ft. high, stems and branchlets covered with long, thin, slightly recurved spines, flowers mauve.			48204	46046
EA	Herbarium sheet			Bally, P.R.O.	B	10788		Hardy, S.			12	9	1956		Solanum	tettense	Klotzsch	Solanum tettense Klotzsch		Uganda	Moroto		Moroto		In shade and in semi-shade.	2.32	N	34.46	E	DM	4	GAZ	2.533333	34.766667	1371	0		Shrublet to 5ft high with very pale mauve flowers.			47443	45291
BM	Herbarium sheet		BM000847851	Bally, P.R.O.	B	10789					12	9	1956		Solanum	lanzae	J.-P.Lebrun & Stork	Solanum lanzae J.-P.Lebrun & Stork		Uganda	Moroto		Moroto		In shelter of trees in scrub on rocky ground.	0		0					0	0	1371	0		shrublet 2.5 ft. high, fruits bright red, flowers not seen (comm. Frank Charles Abdallah)			9735	45555
EA	Herbarium sheet			Bally, P.R.O.	B	10789					12	9	1956		Solanum	lanzae	J.-P.Lebrun & Stork	Solanum lanzae J.-P.Lebrun & Stork		Uganda	Moroto		Moroto		In shelter of trees in scrub on rocky ground.	0		0					0	0	1371	0		shrublet 2.5 ft. high, fruits bright red, flowers not seen (comm. Frank Charles Abdallah)			47710	45555
EA	Herbarium sheet			Bally, P.R.O.	B	10841					5	9	1956		Solanum	somalense	Franch.	Solanum somalense Franch.		Somalia	Ghor		Ghor	17 miles to the East.	On plains with Acacia woodland.	0		0					0	0	1356	0		Shrublet about 1.75ft high with dark purple flowers, fruit orange.			47217	45072
K	Herbarium sheet			Bally, P.R.O.	B	10841					5	9	1956		Solanum	somalense	Franch.	Solanum somalense Franch.		Somalia	Ghor		Ghor	17 miles to the East.	On plains with Acacia woodland.	0		0					0	0	1356	0		Shrublet about 1.75ft high with dark purple flowers, fruit orange.			51251	45072
EA	Herbarium sheet			Bally, P.R.O.	B	10852					26	9	1956		Solanum	coagulans	Forssk.	Solanum coagulans Forssk. [1]		Somalia			Kirit		Gypseous soil.	0		0					0	0	945	0		Herb 1-2 inches with pale purple flowers.			49208	47031
EA	Herbarium sheet			Bally, P.R.O.	B	10908					5	10	1956		Solanum	jubae	Bitter	Solanum jubae Bitter		Somalia	Sanaag			E. Al Madu Range;		11	N	48.3	E	DMS		GAZ	11	48.5	0	750					48319	48625
K	Herbarium sheet			Bally, P.R.O.	B	10908					5	10	1956		Solanum	jubae	Bitter	Solanum jubae Bitter		Somalia	Sanaag			E. Al Madu Range;		11	N	48.3	E	DMS		GAZ	11	48.5	0	750					51243	48625
EA	Herbarium sheet			Bally, P.R.O.	B	10952					8	10	1956		Solanum	somalense	Franch.	Solanum somalense Franch.		Somalia	Sanaag			E. Al Madu Range, Ahl hills;		11	N	48.3	E	DMS		GAZ	11	48.5	1250	0					47230	48623
FT	Herbarium sheet			Bally, P.R.O.	B	10952					8	10	1956		Solanum	somalense	Franch.	Solanum somalense Franch.		Somalia	Sanaag			E. Al Madu Range, Ahl hills;		11	N	48.3	E	DMS		GAZ	11	48.5	1250	0					51240	48623
K	Herbarium sheet			Bally, P.R.O.	B	10952					8	10	1956		Solanum	somalense	Franch.	Solanum somalense Franch.		Somalia	Sanaag			E. Al Madu Range, Ahl hills;		11	N	48.3	E	DMS		GAZ	11	48.5	1250	0					51241	48623
EA	Herbarium sheet			Bally, P.R.O.	B	11056					12	10	1956		Solanum	villosum	Mill.	Solanum villosum Mill. [6]		Somalia	Woqooyi Galbeed			eastern Al Madu Range, N of Agasur, Sherlani Tug	In grassy valley, near cattle enclosure, evidently a weed	0		0					0	0	1402	0		Eredt weedy branching herb 1-1.5ft high with white flowers.			66465	60061
K	Herbarium sheet		K001156503	Bally, P.R.O.	B	11056					12	10	1956		Solanum	villosum	Mill.	Solanum villosum Mill. [6]		Somalia	Woqooyi Galbeed			eastern Al Madu Range, N of Agasur, Sherlani Tug	In grassy valley, near cattle enclosure, evidently a weed	0		0					0	0	1402	0		Eredt weedy branching herb 1-1.5ft high with white flowers.			85059	60061
EA	Herbarium sheet			Bally, P.R.O.	B	11148					16	10	1956		Solanum	incanum	L.	Solanum incanum L. [4]		Ethiopia	Oromia		Agere Mariam			5.633333	N	38.233333	E	DD		GAZ	5.633333	38.233333	0	1310					48783	48654
K	Herbarium sheet			Bally, P.R.O.	B	11148					16	10	1956		Solanum	incanum	L.	Solanum incanum L. [4]		Ethiopia	Oromia		Agere Mariam			5.633333	N	38.233333	E	DD		GAZ	5.633333	38.233333	0	1310					51275	48654
EA	Herbarium sheet			Bally, P.R.O.	B	11160					17	10	1956		Solanum	melastomoides	C.H.Wright	Solanum melastomoides C.H.Wright		Somalia	Sanaag		Al Madu Range	between Geldin and Shanguri		0		0					0	0	1676	0					49140	48652
K	Herbarium sheet			Bally, P.R.O.	B	11160					17	10	1956		Solanum	melastomoides	C.H.Wright	Solanum melastomoides C.H.Wright		Somalia	Sanaag		Al Madu Range	between Geldin and Shanguri		0		0					0	0	1676	0					51273	48652
EA	Herbarium sheet			Bally, P.R.O.	B	11250					28	10	1956		Solanum	schimperianum	Hochst. ex A.Rich.	Solanum schimperianum Hochst. ex A.Rich.		Somalia	Sanaag		Mait Escarpment			11	N	47.05	E	DMS		GAZ	11	47.083333	0	0					47181	48637
K	Herbarium sheet			Bally, P.R.O.	B	11250					28	10	1956		Solanum	schimperianum	Hochst. ex A.Rich.	Solanum schimperianum Hochst. ex A.Rich.		Somalia	Sanaag		Mait Escarpment			11	N	47.05	E	DMS		GAZ	11	47.083333	0	0					51255	48637
EA	Herbarium sheet			Bally, P.R.O.	B	11292					31	10	1956		Solanum	tarderemotum	Bitter	Solanum tarderemotum Bitter		Somalia			Mait escarpment	Mait Escarpment	In Euphorbia candelabrum-Buxus zone.	0		0					0	0	1981	0		Herb to 1.5ft high.			66464	60060
K	Herbarium sheet		K001156504	Bally, P.R.O.	B	11292					31	10	1956		Solanum	tarderemotum	Bitter	Solanum tarderemotum Bitter		Somalia			Mait escarpment	Mait Escarpment	In Euphorbia candelabrum-Buxus zone.	0		0					0	0	1981	0		Herb to 1.5ft high.			85060	60060
EA	Herbarium sheet			Bally, P.R.O.	B	11297					31	10	1956		Solanum	incanum	L.	Solanum incanum L. [4]		Somalia				Iman Gerad Plain, Asoro;		0		0					0	0	1800	0					48779	48621
FT	Herbarium sheet			Bally, P.R.O.	B	11297					31	10	1956		Solanum	incanum	L.	Solanum incanum L. [4]		Somalia				Iman Gerad Plain, Asoro;		0		0					0	0	1800	0					51237	48621
K	Herbarium sheet			Bally, P.R.O.	B	11297					31	10	1956		Solanum	incanum	L.	Solanum incanum L. [4]		Somalia				Iman Gerad Plain, Asoro;		0		0					0	0	1800	0					51238	48621
EA	Herbarium sheet			Bally, P.R.O.	B	11693					20	1	1943		Solanum	arundo	Mattei	Solanum arundo Mattei		Kenya	Rift Valley	Laikipia	Ewaso Nyiro	Near Ewaso Nyiro, Lorian Sabeno.		0		0					0	0	0	0		Shrub, leaves shiny.			48382	46224
K	Herbarium sheet			Bally, P.R.O.	B	11828					9	10	1957		Solanum	somalense	Franch.	Solanum somalense Franch.		Somalia	Sanaag			Sheik Pass, foot of;		0		0					0	0	0	900					51250	48632
EA	Herbarium sheet			Bally, P.R.O.	B	11835					9	10	1957		Solanum	jubae	Bitter	Solanum jubae Bitter		Somalia	Togdheer			Elan Gubato, foot of Sheik Pas.		9.58	N	45.12	E	DMS		GAZ	9.966667	45.2	0	900					48327	48624
K	Herbarium sheet			Bally, P.R.O.	B	11835					9	10	1957		Solanum	jubae	Bitter	Solanum jubae Bitter		Somalia	Togdheer			Elan Gubato, foot of Sheik Pas.		9.58	N	45.12	E	DMS		GAZ	9.966667	45.2	0	900					51242	48624
ETH	Herbarium sheet			Bally, P.R.O.	B	12075					1	11	1967		Solanum	somalense	Franch.	Solanum somalense Franch.		Ethiopia	Somali			Wadere to Schillave. 50 km from Wadere		7.12	N	45.24	E	DMS		GAZ	7.2	45.4	0	0					51282	48661
EA	Herbarium sheet			Bally, P.R.O.	B	12151					0	0	1934		Solanum	campylacanthum	Hochst. ex A.Rich.	Solanum campylacanthum Hochst. ex A.Rich. [3]		Tanzania	Mbulu		Marang			3.7001	S	35.666667	E	DD		GAZ	-3.7001	35.666667	1650	0			Mtungusa, Nduo	Nyakiwa, Cheg	48430	46268
G	Herbarium sheet		G00442846	Bally, P.R.O.	K	12496					23	2	1963		Solanum	arundo	Mattei	Solanum arundo Mattei		Kenya				Isiolo District		0		0					0	0	0	0		widespread, very spiny shrub with spiny leaves			85840	73865
K	Herbarium sheet		K000441230	Bally, P.R.O.	B	12657					23	3	1963		Solanum	polhillii	Voronts.	Solanum polhillii Voronts.		Kenya	Rift Valley	Naivasha	Suswa	Suswa crater near rim.	Not common.	1.15	S	36.35	E	DD		GAZ	-1.15	36.35	1829	0		Weakly spiny shrublet to 1.5 ft high, fls. violet, 1 in. diam.			36274	35619
K	Herbarium sheet			Bally, P.R.O.	B	12975					1	11	1967		Solanum	somalense	Franch.	Solanum somalense Franch.		Ethiopia	Somali			Ogaden , Wadere to Schillave. 50 km from town		0		0					0	0	0	0					51246	48628
EA	Herbarium sheet			Bally, P.R.O.	B	13129					15	3	1968		Solanum	tettense	Klotzsch	Solanum tettense Klotzsch		Kenya	Kitui		Mutomo		On hillside.Common.	0		0					0	0	1000	0		Undershrub.			47315	45165
FT	Herbarium sheet			Bally, P.R.O.	B	13129					15	3	1968		Solanum	tettense	Klotzsch	Solanum tettense Klotzsch		Kenya	Kitui		Mutomo		On hillside.Common.	0		0					0	0	1000	0		Undershrub.			124681	45165
EA	Herbarium sheet			Bally, P.R.O.	B	13191					15	3	1969		Solanum	campylacanthum	Hochst. ex A.Rich.	Solanum campylacanthum Hochst. ex A.Rich. [3]		Kenya	Eastern	Machakos	Yatta Plateau		Alluvial plains on derelict land.Common.	1.416667	S	37.683333	E	DD	4	GAZ	-1.416667	37.683333	0	0					48933	46758
EA	Herbarium sheet			Bally, P.R.O.	B	13375					12	8	1969		Solanum	campylacanthum	Hochst. ex A.Rich.	Solanum campylacanthum Hochst. ex A.Rich. [3]		Kenya	Coast	Taita Taveta	Tsavo National Park		Summit on sandy soil in dense grass cover.	3	S	38.666667	E	DD	4	GAZ	-3	38.666667	900	0		Erect sparsely spiny shrublet, flowers mauve.			49008	46833
EA	Herbarium sheet			Bally, P.R.O.	B	13678					25	11	1969		Solanum	anguivi	Lam.	Solanum anguivi Lam. [2]		Kenya	Western	Kakamega	Kakamega Forest	Near Yala River	Forest clearing near river.	0.25	N	34.866667	E	DD	4	GAZ	0.25	34.866667	0	0		Robust herb leaves ans stems spiny, fruits small, red in clusters.			47530	45377
EA	Herbarium sheet			Bally, P.R.O.	B	13713					11	12	1969		Solanum	zanzibarense	Vatke	Solanum zanzibarense Vatke		Kenya	Coast	Kwale	Mrima Hill	Digo country south of Mombasa.	In forest top.	4.483333	S	39.266667	E	DD	4	GAZ	-4.483333	39.266667	0	0		Straggly with hooked spines, flowers pale blue-mauve, narrow lobed, fruit bright red.			47803	45648
G	Herbarium sheet		G00442971	Bally, P.R.O.		13713					11	12	1969		Solanum	zanzibarense	Vatke	Solanum zanzibarense Vatke		Kenya			Mrima Hill	coast, Digo country S of Mombasa	in deep forest	0		0					0	0	0	0		straggly shrub with hooked spines, pale blue flowers, narrow petaled, fruits bright red			85752	73791
FT	Herbarium sheet			Bally, P.R.O.	B	14441		Smith, A.R.			8	12	1971		Solanum	lanzae	J.-P.Lebrun & Stork	Solanum lanzae J.-P.Lebrun & Stork		Kenya	Central			Timau-Meru road	roadside thicket under Euphorbia cf. kibwezensis	0		0					0	0	1820	0		woody herb to 50 cm; corolla lilac, anthers yellow			124827	96583
EA	Herbarium sheet			Bally, P.R.O.	B	14457		Smith, A.R.			8	12	1971		Solanum	tettense	Klotzsch	Solanum tettense Klotzsch		Kenya	Eastern		Shaptiga	South slope of Shaptiga Hill.	Stony slope in Acacia-Commiphora scrub.	0.28	N	37.5	E	DM	4	GAZ	0.466667	37.833333	1100	0		Small shrub to 1m high.	Karidi, Karithi	Somali, Somali	47462	45310
EA	Herbarium sheet			Bally, P.R.O.	B	14552		Smith, A.R.			11	12	1971		Solanum	jubae	Bitter	Solanum jubae Bitter		Kenya	North-Eastern		Wajir	El Wak.	Open Acacia bushland.	1.45	N	40.04	E	DM	4	GAZ	1.75	40.066667	380	0		Small shrub to 1.50m. Flowers pale lilac.			48335	46177
FT	Herbarium sheet			Bally, P.R.O.	B	14552		Smith, A.R.			11	12	1971		Solanum	jubae	Bitter	Solanum jubae Bitter		Kenya	North-Eastern		Wajir	El Wak.	Open Acacia bushland.	1.45	N	40.04	E	DM	4	GAZ	1.75	40.066667	380	0		Small shrub to 1.50m. Flowers pale lilac.			124741	46177
EA	Herbarium sheet			Bally, P.R.O.	B	14565		Smith, A.R.			12	12	1971		Solanum	somalense	Franch.	Solanum somalense Franch.		Kenya	North-Eastern		El Wak	17km to the N.E.	Very open Acacia tortilis-Commiphora spp bushland on red sandy soil.	2.809444	N	40.935833	E	DD		GAZ-F	2.809444	40.935833	350	0		Shrub to 1m high, flowers pale lilac with a distinct odour of nutmeg.			47236	45091
EA	Herbarium sheet			Bally, P.R.O.	B	14628	A	Smith, A.R.			16	12	1971		Solanum	incanum	L.	Solanum incanum L. [4]		Kenya	North-Eastern	Mandera	Ramu	89km S.W. of Ramu.	Roadside on red sandy soil.	3.833333	N	41.116667	E	DD	4	GAZ	3.833333	41.116667	510	0		Low herb with glaucous leaves, corolla mauve.			48745	46571
EA	Herbarium sheet			Bally, P.R.O.	B	14725		Smith, A.R.			19	12	1971		Solanum	campylacanthum	Hochst. ex A.Rich.	Solanum campylacanthum Hochst. ex A.Rich. [3]		Kenya	Eastern	Isiolo	Locadema Hill	North end of Nyambeni Hills. Foot of Locadema.		0.566667	N	38.1	E	DD	4	GAZ	0.566667	38.1	900	0		Shrublet to 50cm high, young leaves somewhat ferruginous-fulvous, purple-flushed on margin. Corolla lilac, anthers bright yellow.			48705	46531
FT	Herbarium sheet			Bally, P.R.O.	B	14725		Smith, A.R.			19	12	1971		Solanum	campylacanthum	Hochst. ex A.Rich.	Solanum campylacanthum Hochst. ex A.Rich. [3]		Kenya	Eastern	Isiolo	Locadema Hill	North end of Nyambeni Hills. Foot of Locadema.		0.566667	N	38.1	E	DD	4	GAZ	0.566667	38.1	900	0		Shrublet to 50cm high, young leaves somewhat ferruginous-fulvous, purple-flushed on margin. Corolla lilac, anthers bright yellow.			124679	46531
EA	Herbarium sheet			Bally, P.R.O.	B	14745		Smith, A.R.			21	12	1971		Solanum	hastifolium	Hochst. ex Dunal	Solanum hastifolium Hochst. ex Dunal		Kenya	Rift Valley	Samburu	Wamba	30km South of Wamba.	Secondary scrub of degraded gneiss-hillside.	0.983333	N	37.333333	E	DD	4	GAZ	0.983333	37.333333	1100	0		Prickly shrub, petals narrow lilac, anthers yellow and long.			47910	45754
FT	Herbarium sheet			Bally, P.R.O.	B	14745		Smith, A.R.			21	12	1971		Solanum	hastifolium	Hochst. ex Dunal	Solanum hastifolium Hochst. ex Dunal		Kenya	Rift Valley	Samburu	Wamba	30km South of Wamba.	Secondary scrub of degraded gneiss-hillside.	0.983333	N	37.333333	E	DD	4	GAZ	0.983333	37.333333	1100	0		Prickly shrub, petals narrow lilac, anthers yellow and long.			124683	45754
EA	Herbarium sheet			Bally, P.R.O.	B	14919		Smith, A.R.			21	1	1972		Solanum	tettense	Klotzsch	Solanum tettense Klotzsch		Kenya	North-Eastern		Malka Mari	4km to the SW.	Limestone ridge.	4.16	N	40.46	E	DM	4	GAZ	4.266667	40.766667	730	0		Shrub 2-3m high with young twigs and foliage with white tomentose. Mature leaves pale yellow-green above, calyx white pubescent, fruits bright scarlet.			47466	45314
FT	Herbarium sheet			Bally, P.R.O.	B	14919		Smith, A.R.			21	1	1972		Solanum	tettense	Klotzsch	Solanum tettense Klotzsch		Kenya	North-Eastern		Malka Mari	4km to the SW.	Limestone ridge.	4.16	N	40.46	E	DM	4	GAZ	4.266667	40.766667	730	0		Shrub 2-3m high with young twigs and foliage with white tomentose. Mature leaves pale yellow-green above, calyx white pubescent, fruits bright scarlet.			124739	45314
EA	Herbarium sheet			Bally, P.R.O.	B	15002		Smith, A.R.			30	1	1972		Solanum	tettense	Klotzsch	Solanum tettense Klotzsch		Kenya	Eastern	Kitui	Mwingi	3km to the West of Mwingi.	On gneiss outcrop.	0.56	S	38.03	E	DM	4	GAZ	-0.933333	38.05	910	0		Dense shrub to 1.5m high with pale mauve petals, anthers yellow. Unripe fruit yellowish-green.			49230	47053
FT	Herbarium sheet			Bally, P.R.O.	B	15002		Smith, A.R.			30	1	1972		Solanum	tettense	Klotzsch	Solanum tettense Klotzsch		Kenya	Eastern	Kitui	Mwingi	3km to the West of Mwingi.	On gneiss outcrop.	0.56	S	38.03	E	DM	4	GAZ	-0.933333	38.05	910	0		Dense shrub to 1.5m high with pale mauve petals, anthers yellow. Unripe fruit yellowish-green.			124740	47053
EA	Herbarium sheet			Bally, P.R.O.	B	15044					11	6	1972		Solanum	anguivi	Lam.	Solanum anguivi Lam. [2]		Kenya	Rift Valley	Laikipia	Kisima Farm		On gneiss outcrops covered with forest.	0.483333	N	36.75	E	DD	4	GAZ	0.483333	36.75	1700	0		Undershrub to 3ft high, leaves violin-shaped, flowers white, anther cells yellow.			49031	46856
EA	Herbarium sheet			Bally, P.R.O.	B	15364		Melville, F.A.			28	12	1972		Solanum	somalense	Franch.	Solanum somalense Franch.		Somalia	Sool		Bur Tinle	60 km N of		9.12	N	46.26	E	DMS		GAZ	9.2	46.433333	0	0					47183	48629
K	Herbarium sheet			Bally, P.R.O.	B	15364		Melville, F.A.			28	12	1972		Solanum	somalense	Franch.	Solanum somalense Franch.		Somalia	Sool		Bur Tinle	60 km N of		9.12	N	46.26	E	DMS		GAZ	9.2	46.433333	0	0					51247	48629
EA	Herbarium sheet			Bally, P.R.O.	B	15431	A	Melville, F.A.			31	12	1972		Solanum	coagulans	Forssk.	Solanum coagulans Forssk. [1]		Somalia	Sool		Las Anod	9 km S of town		8.18	N	47.22	E	DMS		GAZ	8.3	47.366667	0	0					49196	48648
K	Herbarium sheet			Bally, P.R.O.	B	15431	A	Melville, F.A.			31	12	1972		Solanum	coagulans	Forssk.	Solanum coagulans Forssk. [1]		Somalia	Sool		Las Anod	9 km S of town		8.18	N	47.22	E	DMS		GAZ	8.3	47.366667	0	0					51269	48648
EA	Herbarium sheet			Bally, P.R.O.	B	15812		Melville, F.A.			10	1	1973		Solanum	somalense	Franch.	Solanum somalense Franch.		Somalia	Bari			Galgallo, E Al Madu Range; 64 km SSW of Bosaso		10.59	N	49.03	E	DMS		GAZ	10.983333	49.05	0	0					47191	48631
K	Herbarium sheet			Bally, P.R.O.	B	15812		Melville, F.A.			10	1	1973		Solanum	somalense	Franch.	Solanum somalense Franch.		Somalia	Bari			Galgallo, E Al Madu Range; 64 km SSW of Bosaso		10.59	N	49.03	E	DMS		GAZ	10.983333	49.05	0	0					51249	48631
EA	Herbarium sheet			Bally, P.R.O.	B	16162		Melville, F.A.			27	1	1972		Solanum	somalense	Franch.	Solanum somalense Franch.		Somalia	Awdal			Tid village, Zeila-AbdelKader; 103 km S of Zeila, 26 km N of Abdelkader		10.31	N	42.56	E	DMS		GAZ	10.516667	42.933333	0	0					47190	48630
K	Herbarium sheet			Bally, P.R.O.	B	16162		Melville, F.A.			27	1	1972		Solanum	somalense	Franch.	Solanum somalense Franch.		Somalia	Awdal			Tid village, Zeila-AbdelKader; 103 km S of Zeila, 26 km N of Abdelkader		10.31	N	42.56	E	DMS		GAZ	10.516667	42.933333	0	0					51248	48630
EA	Herbarium sheet			Bally, P.R.O.	B	16695					1	5	1975		Solanum	taitense	Vatke	Solanum taitense Vatke		Kenya	Coast		Galana	Galana Ranch.	Open plains with scattered bushes.	2.666667	S	39.5	E	DD	4	GAZ	-2.666667	39.5	0	0		Shrublet 1 ft high, flowers white, fruits spherical.			48238	46080
EA	Herbarium sheet			Bally, P.R.O.	B	16999					7	7	1976		Solanum	lanzae	J.-P.Lebrun & Stork	Solanum lanzae J.-P.Lebrun & Stork		Kenya	Eastern	Samburu	Loinek		Near permanent spring.	0.36	N	37.37	E	DM	4	GAZ	0.6	37.616667	0	0		Erect herb to 2ft high with pale mauve flowers.			47720	45565
EA	Herbarium sheet			Bally, P.R.O.	B	17060		Carter, S.			7	12	1977		Solanum	campylacanthum	Hochst. ex A.Rich.	Solanum campylacanthum Hochst. ex A.Rich. [3]		Kenya	Coast	Taita Taveta	Taita		In open grassland among bushes with sandy reddish soil.	3.466667	S	38.316667	E	DD		GAZ	-3.466667	38.316667	0	0		Herb to 1-1.5ft high with pure white flowers.			49005	46830
EA	Herbarium sheet			Bally, P.R.O.	B	s.n.					0	2	1939		Solanum	schumannianum	Dammer	Solanum schumannianum Dammer		Kenya	Central		Gatamayu Forest		Forest undeshrub near forest edge.	0.59	S	36.42	E	DM	4	GAZ	-0.983333	36.7	2225	0		Shrub.			47410	45258
BM	Herbarium sheet		BM000847450	Balsinhas, A.		561	A	Macuácua, L.			5	4	1962		Solanum	tettense	Klotzsch	Solanum tettense Klotzsch		Mozambique	Sofala			Distrito de Manica e Sofala, Chemba, Chiou, Estação Experimental do CICA		17.231111	S	34.812778	E	DD		GAZ-F	-17.231111	34.812778	0	0		erva vivaz			10058	10580
B	Herbarium sheet			Balsinhas, A.		647					3	10	1963		Solanum	americanum	Mill.	Solanum americanum Mill.		Mozambique	Lourenco Marques		Costa de Sol		formacaoes arenosas maritimas proximo de praia	0		0					0	0	0	0					138127	104512
K	Herbarium sheet		K001158364	Balsinhas, A.		647					3	10	1963		Solanum	americanum	Mill.	Solanum americanum Mill.		Mozambique	Lourenco Marques		Costa de Sol		formacaoes arenosas maritimas proximo de praia	0		0					0	0	0	0					144685	104512
MO	Herbarium sheet	2472328		Balsinhas, A.		2901					19	1	1976		Solanum	retroflexum	Dunal	Solanum retroflexum Dunal		South Africa	Mpumalanga			Ermelo, Nooitgedacht Research Station	weed, sandy-clay soils, Grassland	0		0					0	0	0	0		annual, black fruits, white flowers			136392	103336
K	Herbarium sheet		K001159413	Balsinhas, A.		2901					19	1	1976		Solanum	retroflexum	Dunal	Solanum retroflexum Dunal		South Africa	Mpumalanga			Ermelo, Nooitgedacht Research Station	weed, sandy-clay soils, Grassland	0		0					0	0	0	0		annual, black fruits, white flowers			137225	103336
MO	Herbarium sheet	3841501		Balsinhas, A.		3290		Harding			14	3	1978		Solanum	scabrum	Mill.	Solanum scabrum Mill. [4]		South Africa	Northern Cape			Augrabies Falls National Park, Orange river bank	common	0		0					0	0	0	0		perennial herb with about 70 cm high			136623	103563
K	Herbarium sheet		K001159361	Balsinhas, A.		3290		Harding			14	3	1978		Solanum	scabrum	Mill.	Solanum scabrum Mill. [4]		South Africa	Northern Cape			Augrabies Falls National Park, Orange river bank	common	0		0					0	0	0	0		perennial herb with about 70 cm high			137197	103563
MO	Herbarium sheet	3818993		Balsinhas, A.		3295		Harding			16	3	1978		Solanum	humile	Lam.	Solanum humile Lam. [2]		South Africa	Northern Cape			Brandputs farm, 26 km on Soebatsfontein road from Springbok - Garies road		30.114925	S	17.592738	E	DD		SPEC	-30.114925	17.592738	0	0					50173	47667
MO	Herbarium sheet	3841502		Balsinhas, A.		3306					5	5	1978		Solanum	catombelense	Peyr.	Solanum catombelense Peyr.		South Africa	Gauteng		Pretoria	Brummeria; botanic gardens		25	S	28	E	DMS		SPEC	-25	28	0	0					50161	47655
MO	Herbarium sheet	3414036		Balsinhas, A.		3394					8	3	1979		Solanum	lichtensteinii	Willd.	Solanum lichtensteinii Willd.		South Africa		'Transvaal'	Lebombo Mountains	4 miles S of Ngwenyene		25	S	31	E	DMS		SPEC	-25	31	0	0					50187	47681
K	Herbarium sheet		K000658774	Balsinhas, A.		3445					2	10	1980		Solanum	sisymbriifolium	Lam.	Solanum sisymbriifolium Lam.		South Africa	Gauteng		Pretoria	Brummeria, BRI		25.74991	S	28.285826	E	DD		GAZ	-25.74991	28.285826	0	0		perennial; flowers pink; occasional			60888	56027
MO	Herbarium sheet	3094890		Balsinhas, A.		3568					23	5	1982		Solanum	catombelense	Peyr.	Solanum catombelense Peyr.		South Africa	Limpopo/Mpumalanga		Gazankulu	Giyani		23.31694	S	30.716069	E	DD		SPEC	-23.31694	30.716069	0	0					50159	47653
BM	Herbarium sheet		BM000886979	Balston, W.E.		s.n.					0	0	1913		Solanum	africanum	Mill.	Solanum africanum Mill. [2]		South Africa	Western Cape			vicinity of Capetown		0		0					0	0	0	0					13357	13875
K	Herbarium sheet		K000658605	Bamps, P.		55					7	11	1957		Solanum	aculeatissimum	Jacq.	Solanum aculeatissimum Jacq. [1]		Democratic Republic of th			Nioka	Aoda	sous-bois d'un peuplement a Acacia decurrens	0		0					0	0	0	0		suffrutex arme de nombreux aiguilloins; feuilles largement dentees, eparsement velues, munies d'aiguillons sur les nervures; inflorescences paicoflores a fleurs blanches: 85 P5 A5 01; petales soudes a la base etamines (jaunes) inserees a la base de la corolle et alternant avece les petales, a antheres conniventes; fruits globuleux, blancs, a nombreuses graines			60731	55888
BR	Herbarium sheet		BR0000014795992	Bamps, P.		160					17	4	1958		Solanum	terminale	Forssk.	Solanum terminale Forssk. [1]		Democratic Republic of th	Orientale	Ituri		Foret de Djugu, Riv. Ruida	forêt ombrophile de montagne, en bordure de marais	2.13	S	31.1	E	DMS	5	GAZ	-2.216667	31.166667	0	0		plante volubile, a fleurs lilas et jaune, en grappes terminales	lombi	Kilandu	131469	99548
BR	Herbarium sheet		BR0000014800757	Bamps, P.		392					4	3	1959		Solanum	terminale	Forssk.	Solanum terminale Forssk. [1]		Democratic Republic of th	Orientale		Yangambi	ile Esali (Yangambi)	en bordure de l'eau	0.46	N	24.27	E	DMS	5	GAZ	0.766667	24.45	0	0					131629	99693
BR	Herbarium sheet		BR0000014794544	Bamps, P.		763		Symoens, J.J. & Vanden Berghen, C.			11	1	1974		Solanum	terminale	Forssk.	Solanum terminale Forssk. [1]		Zimbabwe	Manicaland	Chimanimani		Melsetter, Bridal Veil Falls	galerie forestière au pied des chutes, sur rochers humides	19.47	S	32.51	E	DMS	7	SPEC	-19.783333	32.85	1430	0		plante volubile; fleurs blanches a 5 étamines jaunes, anthères a dehiscence poricide apicale			131335	99433
K	Herbarium sheet		K000028557	Bamps, P.		1564					0	12	1967		Solanum	terminale	Forssk.	Solanum terminale Forssk. [1]		Cameroon	Littoral		Mont Nlonako	flanc NO	forêt dense	4.55	N	9.57	E	DMS		SPEC	4.916667	9.95	1400	0		liane; fleurs lilas, étamines jaunes soudées en tube; fruits rouges			55582	73952
P	Herbarium sheet		P00341645	Bamps, P.		1564					0	12	1967		Solanum	terminale	Forssk.	Solanum terminale Forssk. [1]		Cameroon	Littoral		Mont Nlonako	flanc NO	forêt dense	4.55	N	9.57	E	DMS		SPEC	4.916667	9.95	1400	0		liane; fleurs lilas, étamines jaunes soudées en tube; fruits rouges			86005	73952
BR	Herbarium sheet		BR0000014800061	Bamps, P.		1995					31	1	1969		Solanum	terminale	Forssk.	Solanum terminale Forssk. [1]		Côte d'Ivoire	Montagnes			piste Guessabo, Mont Do		6.5	N	7.03	W	DMS		SPEC	6.833333	-7.05	0	0					131606	99672
BR	Herbarium sheet		BR0000014797057	Bamps, P.		3143					15	2	1972		Solanum	terminale	Forssk.	Solanum terminale Forssk. [1]		Rwanda	Northern		Lac Bulera	riv. Kabaga, Pref. Ruhengeri	forêt humide de pente a Dracaena	1.23	S	29.48	E	DMS		SPEC	-1.383333	29.8	1900	0		liane; fleurs violet clair			131553	99627
BR	Herbarium sheet			Bamps, P.		3143					15	2	1972		Solanum	terminale	Forssk.	Solanum terminale Forssk. [1]		Rwanda	Northern		Lac Bulera	riv. Kabaga, Pref. Ruhengeri	forêt humide de pente a Dracaena	1.23	S	29.48	E	DMS		SPEC	-1.383333	29.8	1900	0		liane; fleurs violet clair			131554	99627
BR	Herbarium sheet		BR0000014794070	Bamps, P.		s.n.					25	12	1967		Solanum	terminale	Forssk.	Solanum terminale Forssk. [1]		Cameroon	Littoral		Mont Nlonako	flanc NW	forêt dense	9.57	N	4.55	W	DMS		SPEC	9.95	-4.916667	1400	0		liane; fleurs lilas; étamines jaunes soudées en tube; fruits rouge			131322	99420
BM	Herbarium sheet		BM000049643	Banda, E.A.K.		201					5	3	1956		Solanum	anguivi	Lam.	Solanum anguivi Lam. [2]		Malawi	Southern	Zomba	Zomba Mountains		near lingwe hab.	15.383333	S	35.333333	E	DD		GAZ-F	-15.383333	35.333333	0	0		growing up to 2 ft tall; leaves green; flowers white			16224	16738
K	Herbarium sheet		K000788930	Banda, E.A.K.		466					10	12	1962		Solanum	terminale	Forssk.	Solanum terminale Forssk. [1]		Malawi	Central		Dedza Mountain	Dedza Mountain Forest	on rock on sliopes of mountain, in plantations	14.221714	S	34.190713	E	DD	ca.	GAZ	-14.221714	34.190713	0	0		very attractive flowered creeping and straggling shrub; flowres bluish pink, anthers yellow			89912	76304
EA	Herbarium sheet			Banda, E.A.K.		2270		Kaunda, K.			14	5	1984		Solanum	anguivi	Lam.	Solanum anguivi Lam. [2]		Malawi	Central	Ntchisi	Ntchisi Forest Reserve		Undershade of Erythrina tree.	13.318165	S	34.044793	E	DD		GAZ	-13.318165	34.044793	0	0		Shrub to 1m high with white flowers.			49028	46853
BM	Herbarium sheet		BM000847644	Banks, J.		s.n.		Solander, D.C.			0	0	1771		Solanum	linnaeanum	Hepper & P.-M.L. Jaeger	Solanum linnaeanum Hepper & P.-M.L. Jaeger		South Africa				sin. loc.		0		0					0	0	0	0					9906	10428
BM	Herbarium sheet		BM000943862	Banks, J.		s.n.		Solander, D.C.			0	0	1771		Solanum	retroflexum	Dunal	Solanum retroflexum Dunal		South Africa	Western Cape			Prom. b. Spei (Cape of Good Hope)		0		0					0	0	0	0					37189	36512
K	Herbarium sheet			Banze, A.C.		277					4	7	2015		Solanum	americanum	Mill.	Solanum americanum Mill.		Mozambique	Manica	Chimanimani	Zomba	Zomba		19.53647	S	33.15583	E	DMS		GAZ	-19.901306	33.266194	143	0					144846	110397
BM	Herbarium sheet		BM000049644	Barbosa, G.		9162		Correia, R.			26	4	1960		Solanum	anguivi	Lam.	Solanum anguivi Lam. [2]		Angola	Zaire	Província do Zaire	Quibala	Cuanza-Sul, arredores	a beira da estrada	7.383333	S	13.766667	E	DD		GAZ-F	-7.383333	13.766667	0	0		disperso; subarbusto de 1 m			16223	16737
K	Herbarium sheet		K000441802	Barbosa, G.		10118		Moreno, F.			24	1	1962		Solanum	tettense	Klotzsch	Solanum tettense Klotzsch		Angola	Namibe		Humbia	Mossamedes, entre Humbia e Vila arriaga		14.44	S	13.27	E	DMS		GAZ-F	-14.733333	13.45	0	0					55466	52481
BM	Herbarium sheet		BM000847371	Barbosa, L.A.G.		5166		Balsinhas, A.			18	10	1952		Solanum	richardii	Dunal	Solanum richardii Dunal [3]		Mozambique	Nampula			Niassa, arredores de Nampula		15.119722	S	39.264722	E	DD		GAZ-F	-15.119722	39.264722	0	0		arbusto; flores roxas; caule e lançamentos espinhosos; pequenos frutos de forma redonda, raiados de branco			10156	10678
K	Herbarium sheet		K000441788	Barbosa, L.A.G.		8385		Lemos, F. de			12	2	1959		Solanum	goetzei	Dammer	Solanum goetzei Dammer		Mozambique	Gaza		Chibuto	a cerca de 12 km do Chibuto, estrada para o Alto Changane		24.4	S	33.3	E	DMS		GAZ	-24.666667	33.5	0	0					55454	52469
BM	Herbarium sheet		BM000847874	Barbosa, L.A.G.		8839					6	3	1960		Solanum	mauritianum	Scop.	Solanum mauritianum Scop. [2]		Angola				Duque de Bragança, Quedas, Base de Quedas		0		0					0	0	0	0		abundante, flores lilacineas			9758	10280
BM	Herbarium sheet		BM000847829	Barbosa, L.A.G.		9094		Correia, R.			14	4	1960		Solanum	pauperum	C.H.Wright	Solanum pauperum C.H.Wright		Angola	Namibe	Província de Namibe	Moçâmedes	Caraculo, na area do Pôsto do Karakul	estepe desértica	14.983333	S	12.666667	E	DD		GAZ-F	-14.983333	12.666667	0	0		subarbusto de 1 m, pouco ramificado, disperso, muito raro; flor arroxeada			9803	10325
K	Herbarium sheet		K000441839	Barbosa, L.A.G.		21722					27	9	1949		Solanum	zanzibarense	Vatke	Solanum zanzibarense Vatke		Mozambique	Zambezia		Maganja da Costa	entre a praia e Maganja da Costa, a 25.2 km da praia		17.316667	S	37.516667	E	DD		GAZ	-17.316667	37.516667	0	0					55547	52549
K	Herbarium sheet		K000922093	Barclay, C.		1311					21	11	1968		Solanum	robustum	H.L.Wendl.	Solanum robustum H.L.Wendl.		Reunion				about 6 km up from Pierrefonds on road No. d.27	growing by roadside	21.153832	S	55.285877	E	DMS		GAZ	-21.260644	55.482992	300	0	ca.	leaves covered when young with brown? indumentum; brown effect very visible on whole plant; introduction?			123215	95726
EA	Herbarium sheet			Barker, J.		488					0	11	1943		Solanum	aculeastrum	Dunal	Solanum aculeastrum Dunal		Malawi	Central	Lilongwe	Lilongwe			0		0					0	0	0	0		Shrub with ridged fruits 3 by 2 inches green.	Nthula	Lilongwe	48153	45995
EA	Herbarium sheet			Barker, J.		506					0	11	1943		Solanum	macrocarpon	L.	Solanum macrocarpon L. [1]		Malawi	Central	Lilongwe	Lilongwe			0		0					0	0	0	0		Shrub with fruits 1.5 inch in diameter.	Mwandwanyi	Lilongwe	48151	45993
FT	Herbarium sheet			Barkhadele, A.M.I.		142					9	7	1989		Solanum	incanum	L.	Solanum incanum L. [4]		Somalia	Shabeellaha (S2)		Marka	Hantiwadaag (Janale), 8 km N G; Garowle, 8 km N of Hantiwadaag Village (Janale), Marke Distr.		1.9	N	44.633333	E	DD		GAZ	1.9	44.633333	0	0					51285	48664
FT	Herbarium sheet			Barkhadele, A.M.I.		263					14	7	1989		Solanum	somalense	Franch.	Solanum somalense Franch.		Somalia			Aqual Saarka	13 km E of refugee camps, Qoryoleey District	grass-shrub savanna; clayey-loam soil	0		0					0	0	0	0			geed-bubun, geed-bun		124815	96571
FT	Herbarium sheet			Barkhadele, A.M.I.		274					14	7	1989		Solanum	campylacanthum	Hochst. ex A.Rich.	Solanum campylacanthum Hochst. ex A.Rich. [3]		Somalia			Beynax Barre Farm	Qoryoleey		1.583333	N	44.516667	E	DD		GAZ	1.583333	44.516667	0	0					51284	48663
FT	Herbarium sheet			Barkhadele, A.M.I.		280					15	7	1989		Solanum	arundo	Mattei	Solanum arundo Mattei		Somalia				Mushulaay Village; Siibo Farm, near Mushlaay village, Qoryoleey District. Agricultural land.		0		0					0	0	0	0					51283	48662
FT	Herbarium sheet			Barkhadele, A.M.I.		294					30	6	1989		Solanum	somalense	Franch.	Solanum somalense Franch.		Somalia	Shabeellaha (S2)			Mogadiscio, SW;		2.01	N	45.2	E	DMS		GAZ	2.016667	45.333333	0	0					51286	48665
FT	Herbarium sheet			Barkhadele, A.M.I.		303					30	6	1989		Solanum	pampaninii	Chiov.	Solanum pampaninii Chiov.		Somalia	Shabeellaha Hoose			Mogadiscio, SW [Mogadishu]		0		0					0	0	0	0					51287	48666
EA	Herbarium sheet			Barkham, J.	J	24					0	9	1973		Solanum	arundo	Mattei	Solanum arundo Mattei		Kenya				2 km. North of the Junction of the Isiolo-Archers Post Road and the road to Longobito.		0		0					0	0	0	0					48373	46215
BM	Herbarium sheet		BM000886999	Barkly, A.M.		s.n.					0	0	0		Solanum	aculeastrum	Dunal	Solanum aculeastrum Dunal		South Africa				entrance of Montagu Pass [?]		0		0					0	0	0	0		about 12 to 15 feet high			13379	13897
BM	Herbarium sheet		BM000887000	Barkly, A.M.		s.n.					0	0	0		Solanum	aculeastrum	Dunal	Solanum aculeastrum Dunal		South Africa			Rondebosch			0		0					0	0	0	0					13381	13899
BM	Herbarium sheet		BM000887013	Barkly, A.M.		s.n.					0	0	0		Solanum	aculeatissimum	Jacq.	Solanum aculeatissimum Jacq. [1]		South Africa				near George	in forest	0		0					0	0	0	0					13391	13909
BM	Herbarium sheet		BM000847743	Barkly, A.M.		s.n.					0	0	0		Solanum	linnaeanum	Hepper & P.-M.L. Jaeger	Solanum linnaeanum Hepper & P.-M.L. Jaeger		South Africa				from neighbourhood of George		33.966667	S	22.45	E	DD		GAZ-F	-33.966667	22.45	0	0					9890	10412
BM	Herbarium sheet		BM000943857	Barkly, A.M.		s.n.					0	0	0		Solanum	retroflexum	Dunal	Solanum retroflexum Dunal		South Africa	Western Cape			Near drift of Cayman's River, George		0		0					0	0	0	0					37184	36507
BM	Herbarium sheet		BM000847813	Barkly, A.M.		s.n.					0	0	0		Solanum	rubetorum	Dunal	Solanum rubetorum Dunal		South Africa				Ellen's Island, in Dunmbleton Lakes, in neighbourhood of George		0		0					0	0	0	0					9820	10342
BM	Herbarium sheet		BM000887045	Barkly, A.M.		s.n.					0	0	0		Solanum	tomentosum	L.	Solanum tomentosum L. [3]		South Africa			Bruitys Kraal	nr Caledon		0		0					0	0	0	0					14114	14628
BM	Herbarium sheet		BM000887046	Barkly, A.M.		s.n.					0	0	0		Solanum	tomentosum	L.	Solanum tomentosum L. [3]		South Africa			Breede River	Malagens[?]		33.533326	S	19.216677	E	DD		GAZ	-33.533326	19.216677	0	0					14115	14629
BM	Herbarium sheet		BM000887044	Barkly, A.M.		s.n.					0	0	0		Solanum	tomentosum	L.	Solanum tomentosum L. [3]		South Africa			Napier			34.4765	S	19.890511	E	DD		GAZ	-34.4765	19.890511	0	0					14116	14630
BM	Herbarium sheet		BM000887052	Barkly, A.M.		s.n.					0	0	0		Solanum	tomentosum	L.	Solanum tomentosum L. [3]		South Africa				Asel-- port [?]		0		0					0	0	0	0					14122	14636
BM	Herbarium sheet		BM000887138	Barkly, A.M.		s.n.					0	0	0		Solanum	tomentosum	L.	Solanum tomentosum L. [3]		South Africa				Gutipum between Robertson and Worcester		0		0					0	0	0	0					16589	17107
BM	Herbarium sheet		BM000943861	Barkly, H.		s.n.					0	0	0		Solanum	retroflexum	Dunal	Solanum retroflexum Dunal		South Africa				Cape Town		0		0					0	0	0	0					37188	36511
FT	Herbarium sheet			Barnes, ?		s.n.					0	0	0		Solanum	somalense	Franch.	Solanum somalense Franch.		Ethiopia	Somali		Waddere			6.58	N	45.2	E	DMS		GAZ	6.966667	45.333333	0	0					51288	48667
EA	Herbarium sheet			Barnes, B.		11961					0	0	1959		Solanum	jubae	Bitter	Solanum jubae Bitter		Ethiopia	Somali		Ogaden	Ogaden, Locust camp ground, warder.		7.52	N	44.28	E	DMS		GAZ	7.866667	44.466667	0	0					48306	46148
K	Herbarium sheet			Barnes, B.		11961					0	0	1959		Solanum	jubae	Bitter	Solanum jubae Bitter		Ethiopia	Somali		Ogaden	Ogaden, Locust camp ground, warder.		7.52	N	44.28	E	DMS		GAZ	7.866667	44.466667	0	0					144948	46148
EA	Herbarium sheet			Barnhaum, J.P.		12					20	11	1975		Solanum	hastifolium	Hochst. ex Dunal	Solanum hastifolium Hochst. ex Dunal		Kenya	Eastern	Marsabit	Lake Turkana N.P	Park just outside East boundary, Nderati Wells.	Oasis with Hyphaene sp., and Suaeda sp. among volcanic hills.	3.816667	N	36.533333	E	DD	4	SPEC	3.816667	36.533333	750	0					47917	45761
EA	Herbarium sheet			Barnhaum, J.P.		52					19	7	1975		Solanum	coagulans	Forssk.	Solanum coagulans Forssk. [1]		Kenya	Rift Valley	Samburu	Samburu Game Reserve	North of Ilaso about 2 miles East of lodge.	Transition zone between Suaeda sp.-Acacia elatior communities in riverine strip alluvium.Occasional.	0.4	N	37.32	E	DM	4	GAZ	0.666667	37.533333	823	0		A semi-prostrate perennial.			47984	45826
P	Herbarium sheet		P00352452	Baron, M.		s.n.					25	7	1890		Solanum	myoxotrichum	Baker	Solanum myoxotrichum Baker		Madagascar						0		0					0	0	0	0					61021	56141
P	Herbarium sheet		P00352499	Baron, R.		3					0	6	1889		Solanum	mauritianum	Scop.	Solanum mauritianum Scop. [2]		Madagascar				sin. loc.		0		0					0	0	0	0					24466	25357
K	Herbarium sheet		K000212320	Baron, R.		3					0	7	1880		Solanum	mauritianum	Scop.	Solanum mauritianum Scop. [2]		Madagascar			Betsileo-land			0		0					0	0	0	0					24760	25607
P	Herbarium sheet		P00348975	Baron, R.		145			isotype	Solanum nitens Baker [1]	0	0	0		Solanum	madagascariense	Dunal	Solanum madagascariense Dunal [1]		Madagascar	Fianarantsoa		Pays Betsileo			0		0					0	0	0	0					24272	25180
K	Herbarium sheet		K000414183	Baron, R.		145			holotype	Solanum nitens Baker [1]	0	0	0		Solanum	madagascariense	Dunal	Solanum madagascariense Dunal [1]		Madagascar	Fianarantsoa		Pays Betsileo			0		0					0	0	0	0					122725	25180
E	Herbarium sheet		E00193275	Baron, R.		145			isotype	Solanum nitens Baker [1]	0	0	0		Solanum	madagascariense	Dunal	Solanum madagascariense Dunal [1]		Madagascar	Fianarantsoa		Pays Betsileo			0		0					0	0	0	0					122726	25180
K	Herbarium sheet		K000212402	Baron, R.		176					0	7	1880		Solanum	richardii	Dunal	Solanum richardii Dunal [3]		Madagascar			Betsileo-land			17.860153	S	48.294547	E	DD		GAZ	-17.860153	48.294547	0	0					24842	25668
K	Herbarium sheet		K000212272	Baron, R.		308					0	2	1981		Solanum	anguivi	Lam.	Solanum anguivi Lam. [2]		Madagascar			Central Madagascar	near villages		0		0					0	0	0	0					24710	25569
P	Herbarium sheet		P00349247	Baron, R.		543					0	6	1889		Solanum	erythracanthum	Dunal	Solanum erythracanthum Dunal		Madagascar				sin. loc.		0		0					0	0	0	0					24159	25088
P	Herbarium sheet		P00349246	Baron, R.		543					0	6	1889		Solanum	erythracanthum	Dunal	Solanum erythracanthum Dunal		Madagascar				sin. loc.		0		0					0	0	0	0					24930	25088
K	Herbarium sheet		K000212362	Baron, R.		543					0	6	1889		Solanum	erythracanthum	Dunal	Solanum erythracanthum Dunal		Madagascar				sin. loc.		0		0					0	0	0	0					107374	25088
BM	Herbarium sheet		BM000847772	Baron, R.		747					0	0	1882		Solanum	anguivi	Lam.	Solanum anguivi Lam. [2]		Madagascar				Central Madagascar		0		0					0	0	0	0					9861	10383
K	Herbarium sheet		K000212278	Baron, R.		747					0	0	1882		Solanum	anguivi	Lam.	Solanum anguivi Lam. [2]		Madagascar				Central Madagascar		0		0					0	0	0	0					50623	10383
P	Herbarium sheet		P00343415	Baron, R.		860					0	0	0		Solanum	scabrum	Mill.	Solanum scabrum Mill. [4]		Madagascar				sin. loc.		19.617706	S	46.598678	E	DD		GAZ	-19.617706	46.598678	0	0					24038	24985
K	Herbarium sheet		K000212264	Baron, R.		860					0	0	0		Solanum	scabrum	Mill.	Solanum scabrum Mill. [4]		Madagascar				sin. loc.		19.617706	S	46.598678	E	DD		GAZ	-19.617706	46.598678	0	0					137251	24985
K	Herbarium sheet		K000212269	Baron, R.		993					0	12	1883		Solanum	anguivi	Lam.	Solanum anguivi Lam. [2]		Madagascar			Central Madagascar			0		0					0	0	0	0					24707	25566
K	Herbarium sheet		K000212296	Baron, R.		1150					0	6	1889		Solanum	madagascariense	Dunal	Solanum madagascariense Dunal [1]		Madagascar			Central Madagascar			0		0					0	0	0	0					24738	25590
K	Extra sheet		K000212295	Baron, R.		1150					0	6	1889		Solanum	madagascariense	Dunal	Solanum madagascariense Dunal [1]		Madagascar			Central Madagascar			0		0					0	0	0	0					25034	25590
P	Herbarium sheet		P00348980	Baron, R.		1150					0	6	1889		Solanum	madagascariense	Dunal	Solanum madagascariense Dunal [1]		Madagascar			Central Madagascar			0		0					0	0	0	0					139453	25590
K	Herbarium sheet		K000212280	Baron, R.		1415					0	10	1882		Solanum	anguivi	Lam.	Solanum anguivi Lam. [2]		Madagascar			Central Madagascar			0		0					0	0	0	0					24718	25576
E	Herbarium sheet		E00526626	Baron, R.		1466					0	0	0		Solanum	madagascariense	Dunal	Solanum madagascariense Dunal [1]		Madagascar				sin. loc.		0		0					0	0	0	0					125016	96733
P	Herbarium sheet		P00349242	Baron, R.		1482			-	Solanum flagelliferum Baker	0	0	0		Solanum	erythracanthum	Dunal	Solanum erythracanthum Dunal		Madagascar				sin. loc.		0		0					0	0	0	0					24161	25090
K	Herbarium sheet		K000212400	Baron, R.		1525					0	10	1882		Solanum	richardii	Dunal	Solanum richardii Dunal [3]		Madagascar			Central Madagascar			0		0					0	0	0	0					24840	25666
K	Herbarium sheet		K000212279	Baron, R.		1584					0	10	1882		Solanum	anguivi	Lam.	Solanum anguivi Lam. [2]		Madagascar			Central Madagascar			0		0					0	0	0	0					24717	25575
P	Herbarium sheet		P00349056	Baron, R.		1584					0	6	1889		Solanum	insanum	L.	Solanum insanum L. [2]		Madagascar				sin. loc.		0		0					0	0	0	0					24046	24992
P	Herbarium sheet		P00343414	Baron, R.		1744					0	6	1889		Solanum	scabrum	Mill.	Solanum scabrum Mill. [4]		Madagascar				sin. loc.		19.617706	S	46.598678	E	DD		GAZ	-19.617706	46.598678	0	0					24039	24986
P	Herbarium sheet		P00343413	Baron, R.		1744					0	6	1889		Solanum	scabrum	Mill.	Solanum scabrum Mill. [4]		Madagascar				sin. loc.		19.617706	S	46.598678	E	DD		GAZ	-19.617706	46.598678	0	0					24908	24986
P	Herbarium sheet		P00343413	Baron, R.		1744					0	6	1889		Solanum	scabrum	Mill.	Solanum scabrum Mill. [4]		Madagascar				sin. loc.		19.617706	S	46.598678	E	DD		GAZ	-19.617706	46.598678	0	0					24909	24986
K	Herbarium sheet		K000212305	Baron, R.		1744					0	10	1882		Solanum	scabrum	Mill.	Solanum scabrum Mill. [4]		Madagascar			Central Madagascar			19.617706	S	46.598678	E	DD		GAZ	-19.617706	46.598678	0	0					24745	25596
BM	Herbarium sheet		BM000887179	Baron, R.		1754					0	10	1882		Solanum	imamense	Dunal	Solanum imamense Dunal		Madagascar				central Madagascar		0		0					0	0	0	0					16635	17151
K	Herbarium sheet		K000212343	Baron, R.		1754					0	10	1882		Solanum	imamense	Dunal	Solanum imamense Dunal		Madagascar				central Madagascar		0		0					0	0	0	0					24777	17151
P	Herbarium sheet		P00349078	Baron, R.		1754					0	10	1882		Solanum	imamense	Dunal	Solanum imamense Dunal		Madagascar				central Madagascar		0		0					0	0	0	0					122717	17151
P	Herbarium sheet		P00349077	Baron, R.		1754					0	10	1882		Solanum	imamense	Dunal	Solanum imamense Dunal		Madagascar				central Madagascar		0		0					0	0	0	0					122718	17151
K	Herbarium sheet		K000414194	Baron, R.		1767			holotype	Solanum apocynifolium Baker	0	10	1882		Solanum	madagascariense	Dunal	Solanum madagascariense Dunal [1]		Madagascar	Fianarantsoa			'Central Madagascar'		0		0					0	0	0	0					123207	95722
E	Herbarium sheet		E00193276	Baron, R.		1767			isotype	Solanum apocynifolium Baker	0	10	1882		Solanum	madagascariense	Dunal	Solanum madagascariense Dunal [1]		Madagascar	Fianarantsoa			'Central Madagascar'		0		0					0	0	0	0					125557	95722
BM	Herbarium sheet		BM000887192	Baron, R.		1916					0	10	1882		Solanum	tarderemotum	Bitter	Solanum tarderemotum Bitter		Madagascar				central Madagascar		0		0					0	0	0	0					16646	17164
K	Herbarium sheet		K000212265	Baron, R.		1916					0	10	1882		Solanum	tarderemotum	Bitter	Solanum tarderemotum Bitter		Madagascar				central Madagascar		0		0					0	0	0	0					24703	17164
P	Herbarium sheet		P00349080	Baron, R.		2295					0	0	0		Solanum	imamense	Dunal	Solanum imamense Dunal		Madagascar				sin.loc. [central Madagascar]		0		0					0	0	0	0					23988	24942
K	Herbarium sheet		K000212342	Baron, R.		2295					0	0	0		Solanum	imamense	Dunal	Solanum imamense Dunal		Madagascar				sin.loc. [central Madagascar]		0		0					0	0	0	0					122719	24942
K	Herbarium sheet		K000212294	Baron, R.		2781					0	0	0		Solanum	madagascariense	Dunal	Solanum madagascariense Dunal [1]		Madagascar			Central Madagascar			0		0					0	0	0	0					24737	25589
P	Herbarium sheet		P00349355	Baron, R.		2781					0	0	0		Solanum	madagascariense	Dunal	Solanum madagascariense Dunal [1]		Madagascar			Central Madagascar			0		0					0	0	0	0					77493	25589
P	Herbarium sheet		P00349354	Baron, R.		2796					0	0	0		Solanum	madagascariense	Dunal	Solanum madagascariense Dunal [1]		Madagascar				sin. loc.		0		0					0	0	0	0					24409	25302
K	Herbarium sheet		K000212289	Baron, R.		2796					0	0	0		Solanum	madagascariense	Dunal	Solanum madagascariense Dunal [1]		Madagascar				sin. loc.		0		0					0	0	0	0					129905	25302
BM	Herbarium sheet		BM000887185	Baron, R.		2805			isosyntype	Solanum myoxotrichum Baker	0	0	1889		Solanum	myoxotrichum	Baker	Solanum myoxotrichum Baker		Madagascar				central Madagascar		0		0					0	0	0	0					16640	17157
P	Herbarium sheet		P00352451	Baron, R.		2805			-	Solanum myoxotrichum Baker	0	0	1889		Solanum	myoxotrichum	Baker	Solanum myoxotrichum Baker		Madagascar				sin. loc.		0		0					0	0	0	0					24581	25457
K	Herbarium sheet		K000212346	Baron, R.		3090					0	0	1883		Solanum	imamense	Dunal	Solanum imamense Dunal		Madagascar			Central Madagascar			0		0					0	0	0	0					24781	25625
E	Herbarium sheet		E00526630	Baron, R.		3090					0	0	1883		Solanum	imamense	Dunal	Solanum imamense Dunal		Madagascar			Central Madagascar			0		0					0	0	0	0					125560	25625
K	Herbarium sheet		K000212270	Baron, R.		3327					0	12	1883		Solanum	anguivi	Lam.	Solanum anguivi Lam. [2]		Madagascar			Central Madagascar			0		0					0	0	0	0					24708	25567
K	Herbarium sheet		K000212291	Baron, R.		3626					0	11	1885		Solanum	madagascariense	Dunal	Solanum madagascariense Dunal [1]		Madagascar			Central Madagascar	s.loc		0		0					0	0	0	0					24734	25586
P	Herbarium sheet		P00338761	Baron, R.		4160					0	0	0		Solanum	anguivi	Lam.	Solanum anguivi Lam. [2]		Madagascar				sin. loc.		0		0					0	0	0	0					24197	25119
P	Herbarium sheet		P00348972	Baron, R.		4210					0	6	1889		Solanum	madagascariense	Dunal	Solanum madagascariense Dunal [1]		Madagascar	Antananarivo			Centre de Madagascar		0		0					0	0	0	0					24270	25178
P	Herbarium sheet		P00348973	Baron, R.		4210					0	6	1889		Solanum	madagascariense	Dunal	Solanum madagascariense Dunal [1]		Madagascar	Antananarivo			Centre de Madagascar		0		0					0	0	0	0					24959	25178
P	Herbarium sheet		P00348973	Baron, R.		4210					0	6	1889		Solanum	madagascariense	Dunal	Solanum madagascariense Dunal [1]		Madagascar	Antananarivo			Centre de Madagascar		0		0					0	0	0	0					24960	25178
BM	Herbarium sheet		BM000887194	Baron, R.		4210					0	6	1889		Solanum	madagascariense	Dunal	Solanum madagascariense Dunal [1]		Madagascar	Antananarivo			Centre de Madagascar		0		0					0	0	0	0					122727	25178
K	Herbarium sheet		K000212377	Baron, R.		4210					0	6	1889		Solanum	madagascariense	Dunal	Solanum madagascariense Dunal [1]		Madagascar	Antananarivo			Centre de Madagascar		0		0					0	0	0	0					122728	25178
P	Herbarium sheet		P00348974	Baron, R.		4243					0	0	0		Solanum	madagascariense	Dunal	Solanum madagascariense Dunal [1]		Madagascar				sin. loc.		0		0					0	0	0	0					24271	25179
K	Herbarium sheet		K000212378	Baron, R.		4243					0	0	0		Solanum	madagascariense	Dunal	Solanum madagascariense Dunal [1]		Madagascar				sin. loc.		0		0					0	0	0	0					122729	25179
P	Herbarium sheet		P00349245	Baron, R.		4396					0	0	0		Solanum	erythracanthum	Dunal	Solanum erythracanthum Dunal		Madagascar				sin. loc.		0		0					0	0	0	0					24636	25506
P	Herbarium sheet		P00349055	Baron, R.		4405					0	6	1889		Solanum	insanum	L.	Solanum insanum L. [2]		Madagascar				sin. loc.		0		0					0	0	0	0					24047	24993
P	Herbarium sheet		P00349054	Baron, R.		4405					0	6	1889		Solanum	insanum	L.	Solanum insanum L. [2]		Madagascar				sin. loc.		0		0					0	0	0	0					24910	24993
K	Herbarium sheet		K000212384	Baron, R.		4405					0	0	0		Solanum	melongena	L.	Solanum melongena L. [1]		Madagascar			Central Madagascar			0		0					0	0	0	0		Weedy/wild form.			24818	25650
K	Herbarium sheet		K000212290	Baron, R.		4466					0	12	1885		Solanum	madagascariense	Dunal	Solanum madagascariense Dunal [1]		Madagascar			Central Madagascar	sin.loc		0		0					0	0	0	0					24733	25585
P	Herbarium sheet		P00352458	Baron, R.		4574					0	0	1889		Solanum	melongena	L.	Solanum melongena L. [1]		Madagascar				sin. loc.		0		0					0	0	0	0					24565	25442
P	Herbarium sheet		P00352457	Baron, R.		4574					0	0	1889		Solanum	melongena	L.	Solanum melongena L. [1]		Madagascar				sin. loc.		0		0					0	0	0	0					25009	25442
K	Herbarium sheet		K000212273	Baron, R.		4896					0	12	1885		Solanum	anguivi	Lam.	Solanum anguivi Lam. [2]		Madagascar			Central Madagascar			0		0					0	0	0	0					24711	25570
K	Herbarium sheet		K000212237	Baron, R.		5001					0	9	1887		Solanum	aethiopicum	L.	Solanum aethiopicum L. [1]		Madagascar						0		0					0	0	0	0					24690	25552
BM	Herbarium sheet		BM000847771	Baron, R.		5006					0	0	1887		Solanum	anguivi	Lam.	Solanum anguivi Lam. [2]		Madagascar				chiefly from north-west Madagascar		0		0					0	0	0	0					9863	10385
K	Herbarium sheet		K000212271	Baron, R.		5013					0	9	1887		Solanum	anguivi	Lam.	Solanum anguivi Lam. [2]		Madagascar				Chiefly from NW Madagascar		0		0					0	0	0	0					24709	25568
K	Herbarium sheet		K000212277	Baron, R.		5022					0	9	1887		Solanum	anguivi	Lam.	Solanum anguivi Lam. [2]		Madagascar				Chiefly from NW Madagascar		0		0					0	0	0	0					24715	25573
BM	Herbarium sheet		BM000847774	Baron, R.		5026					0	0	1887		Solanum	richardii	Dunal	Solanum richardii Dunal [3]		Madagascar				chiefly from North-West Madagascar		0		0					0	0	0	0					9858	10380
BM	Herbarium sheet		BM000847769	Baron, R.		5056					0	0	1887		Solanum	anguivi	Lam.	Solanum anguivi Lam. [2]		Madagascar				chiefly from north-west Madagascar		0		0					0	0	0	0					9864	10386
K	Herbarium sheet		K000212276	Baron, R.		5091					0	9	1887		Solanum	anguivi	Lam.	Solanum anguivi Lam. [2]		Madagascar				Chiefly from NW Madagascar		0		0					0	0	0	0					24714	25572
P	Herbarium sheet		P00349356	Baron, R.		5148					0	0	1887		Solanum	madagascariense	Dunal	Solanum madagascariense Dunal [1]		Madagascar				Nord-Ouest ['chiefly from NorthWest Madagascar']		0		0					0	0	0	0					24408	25301
BM	Herbarium sheet		BM000887165	Baron, R.		5148					0	0	1887		Solanum	madagascariense	Dunal	Solanum madagascariense Dunal [1]		Madagascar				Nord-Ouest ['chiefly from NorthWest Madagascar']		0		0					0	0	0	0					122723	25301
K	Herbarium sheet		K00041495	Baron, R.		5148					0	0	1887		Solanum	madagascariense	Dunal	Solanum madagascariense Dunal [1]		Madagascar				Nord-Ouest ['chiefly from NorthWest Madagascar']		0		0					0	0	0	0					122724	25301
BM	Herbarium sheet		BM000847770	Baron, R.		5225					0	0	1887		Solanum	anguivi	Lam.	Solanum anguivi Lam. [2]		Madagascar				chiefly from north-west Madagascar		0		0					0	0	0	0					9862	10384
P	Herbarium sheet		P00338762	Baron, R.		5225					0	0	1887		Solanum	anguivi	Lam.	Solanum anguivi Lam. [2]		Madagascar				chiefly from north-west Madagascar		0		0					0	0	0	0					50622	10384
P	Herbarium sheet		P00338763	Baron, R.		5229					0	0	0		Solanum	anguivi	Lam.	Solanum anguivi Lam. [2]		Madagascar				sin. loc.		0		0					0	0	0	0					24199	25121
E	Herbarium sheet		E00526642	Baron, R.		5229					0	0	0		Solanum	anguivi	Lam.	Solanum anguivi Lam. [2]		Madagascar				sin. loc.		0		0					0	0	0	0					125561	25121
K	Herbarium sheet		K000212406	Baron, R.		5229					0	9	1887		Solanum	richardii	Dunal	Solanum richardii Dunal [3]		Madagascar				chiefly from North-West		0		0					0	0	0	0					24846	25672
K	Herbarium sheet		K000212405	Baron, R.		5422					0	9	1887		Solanum	richardii	Dunal	Solanum richardii Dunal [3]		Madagascar				chiefly from North-West		0		0					0	0	0	0					24845	25671
K	Herbarium sheet		K000212404	Baron, R.		5479					0	9	1887		Solanum	richardii	Dunal	Solanum richardii Dunal [3]		Madagascar				chiefly from North-West		0		0					0	0	0	0					24844	25670
P	Herbarium sheet		P00349244	Baron, R.		5502					0	6	1889		Solanum	erythracanthum	Dunal	Solanum erythracanthum Dunal		Madagascar				sin. loc.		0		0					0	0	0	0					24160	25089
P	Herbarium sheet		P00349243	Baron, R.		5502					0	6	1889		Solanum	erythracanthum	Dunal	Solanum erythracanthum Dunal		Madagascar				sin. loc.		0		0					0	0	0	0					24931	25089
P	Herbarium sheet		P00349243	Baron, R.		5502					0	6	1889		Solanum	erythracanthum	Dunal	Solanum erythracanthum Dunal		Madagascar				sin. loc.		0		0					0	0	0	0					24932	25089
BM	Herbarium sheet		BM000847721	Baron, R.		6639					0	0	1892		Solanum	anguivi	Lam.	Solanum anguivi Lam. [2]		Madagascar				North Madagascar		0		0					0	0	0	0					9860	10382
K	Herbarium sheet		K000788520	Baron, R.		7032					0	0	0		Solanum	madagascariense	Dunal	Solanum madagascariense Dunal [1]		Madagascar				sin. loc.		0		0					0	0	0	0					80631	70318
E	Herbarium sheet		E00526627	Baron, R.		s.n.					0	0	0		Solanum	erythracanthum	Dunal	Solanum erythracanthum Dunal		Mauritius				sin. loc.		0		0					0	0	0	0					125044	96761
P	Herbarium sheet		P00349079	Baron, R.		s.n.					0	0	0		Solanum	imamense	Dunal	Solanum imamense Dunal		Madagascar				sin. loc.		0		0					0	0	0	0					24618	25491
P	Herbarium sheet		P00349076	Baron, R.		s.n.					0	0	0		Solanum	ivohibe	D'Arcy & Rakot.	Solanum ivohibe D'Arcy & Rakot.		Madagascar				sin. loc.		0		0					0	0	0	0					23990	24944
P	Herbarium sheet		P00349357	Baron, R.		s.n.					0	0	0		Solanum	madagascariense	Dunal	Solanum madagascariense Dunal [1]		Madagascar				sin. loc.		0		0					0	0	0	0					24407	25300
P	Herbarium sheet		P00352500	Baron, R.		s.n.					0	0	1897		Solanum	mauritianum	Scop.	Solanum mauritianum Scop. [2]		Madagascar				sin. loc.		0		0					0	0	0	0					24465	25356
P	Herbarium sheet		P00352453	Baron, R.		s.n.					0	0	1897		Solanum	myoxotrichum	Baker	Solanum myoxotrichum Baker		Madagascar				sin. loc.		0		0					0	0	0	0					24568	25445
P	Herbarium sheet		P00343416	Baron, R.		s.n.					0	0	1897		Solanum	scabrum	Mill.	Solanum scabrum Mill. [4]		Madagascar				sin. loc.		19.617706	S	46.598678	E	DD		GAZ	-19.617706	46.598678	0	0					24037	24984
BM	Herbarium sheet		BM000847805	Barrett-Hamilton, G.C.H.		s.n.					0	0	0		Solanum	campylacanthum	Hochst. ex A.Rich.	Solanum campylacanthum Hochst. ex A.Rich. [3]		South Africa				sin. loc.		0		0					0	0	0	0					9828	10350
BM	Herbarium sheet		BM000847785	Barrett-Hamilton, G.C.H.		s.n.					0	0	1901		Solanum	campylacanthum	Hochst. ex A.Rich.	Solanum campylacanthum Hochst. ex A.Rich. [3]		South Africa				Orange River Colony, Leeuw Spruit & Vredefort		0		0					0	0	0	0					50624	48063
BM	Herbarium sheet		BM000847804	Barrett-Hamilton, G.C.H.		s.n.					0	0	0		Solanum	lichtensteinii	Willd.	Solanum lichtensteinii Willd.		South Africa				sin. loc.		0		0					0	0	0	0					9829	10351
BM	Herbarium sheet		BM000847811	Barrett-Hamilton, G.C.H.		s.n.					0	0	1901		Solanum	lichtensteinii	Willd.	Solanum lichtensteinii Willd.		South Africa				Leeus Spruit & Vredefort, Orange River Colony		27.660917	S	27.617783	E	DD		GAZ	-27.660917	27.617783	0	0					9822	10369
BM	Herbarium sheet		BM000887139	Barrett-Hamilton, G.C.H.		s.n.					0	0	1901		Solanum	lichtensteinii	Willd.	Solanum lichtensteinii Willd.		South Africa				Leeuw Spruit and Vredefort Orange River Colony		27.016667	S	25.383333	E	DD		GAZ-F	-27.016667	25.383333	0	0					16590	17108
BM	Herbarium sheet		BM000887150	Barrett-Hamilton, G.C.H.		s.n.					0	0	0		Solanum	retroflexum	Dunal	Solanum retroflexum Dunal		South Africa					sin. loc.	0		0					0	0	0	0					16607	17122
BM	Herbarium sheet		BM000943864	Barrett-Hamilton, G.C.H.		s.n.					0	0	1902		Solanum	retroflexum	Dunal	Solanum retroflexum Dunal		South Africa				Griqualand West Between Schmidts drift, Vaal river and Griquatown.		0		0					0	0	0	0					37191	36514
K	Herbarium sheet		K001155682	Barter, C.		1054					0	0	0		Solanum	scabrum	Mill.	Solanum scabrum Mill. [4]		Nigeria	Niger			Nupe [just N of Bida]	about town but not common	9.05	N	6.01	E	DMS	ca.	GAZ	9.083333	6.016667	0	0					136224	103226
P	Herbarium sheet		P00343033	Barter, C.		1054					0	0	0		Solanum	scabrum	Mill.	Solanum scabrum Mill. [4]		Nigeria	Niger			Nupe [just N of Bida]	about town but not common	9.05	N	6.01	E	DMS	ca.	GAZ	9.083333	6.016667	0	0					149684	103226
K	Herbarium sheet		K000212407	Barthelat, F.		210		Sifary, A.B.			10	1	2001		Solanum	scabrum	Mill.	Solanum scabrum Mill. [4]		Comoros			Grande Terre	Coconi, Jardin du SEF	Friche.	12.5	S	45.1	E	DMS		GAZ	-12.833333	45.166667	0	0					24847	25673
G	Herbarium sheet			Barthelat, F.		210		Sifary, A.B.			10	1	2001		Solanum	scabrum	Mill.	Solanum scabrum Mill. [4]		Comoros			Grande Terre	Coconi, Jardin du SEF	Friche.	12.5	S	45.1	E	DMS		GAZ	-12.833333	45.166667	0	0					24848	25673
MO	Herbarium sheet	5657945		Barthelat, F.		210		Sifary, A.B.			10	1	2001		Solanum	scabrum	Mill.	Solanum scabrum Mill. [4]		Comoros			Grande Terre	Coconi, Jardin du SEF	Friche.	12.5	S	45.1	E	DMS		GAZ	-12.833333	45.166667	0	0					24849	25673
MO	Herbarium sheet	5605995		Barthelat, F.		211		Sifary, A.B.			10	1	2001		Solanum	richardii	Dunal	Solanum richardii Dunal [3]		Mayotte	Maore	Dembeni	Grande Terre	Coconi, Jardin du SEF		12.833333	S	45.166667	E	DD		GAZ	-12.833333	45.166667	0	0			Feliky Nyongo, Feliky Nyongo (Shimaorais	Shimaorais	18733	25661
G	Herbarium sheet			Barthelat, F.		211		Sifary, A.B.			10	1	2001		Solanum	richardii	Dunal	Solanum richardii Dunal [3]		Mayotte	Maore	Dembeni	Grande Terre	Coconi, Jardin du SEF		12.833333	S	45.166667	E	DD		GAZ	-12.833333	45.166667	0	0			Feliky Nyongo, Feliky Nyongo (Shimaorais	Shimaorais	18734	25661
K	Herbarium sheet		K000212395	Barthelat, F.		211		Sifary, A.B.			10	1	2001		Solanum	richardii	Dunal	Solanum richardii Dunal [3]		Mayotte	Maore	Dembeni	Grande Terre	Coconi, Jardin du SEF		12.833333	S	45.166667	E	DD		GAZ	-12.833333	45.166667	0	0			Feliky Nyongo, Feliky Nyongo (Shimaorais	Shimaorais	24830	25661
K	Herbarium sheet		K000922100	Barthelat, F.		243		Sifary, A.B.			18	1	2001		Solanum	torvum	Sw.	Solanum torvum Sw. [3]		Mayotte	Maore			Grande Terre, Hamouro	bord de route en zone seche	12.525441	S	45.125208	E	DMS		GAZ	-12.881781	45.214467	0	0					123227	95732
K	Herbarium sheet		K000212396	Barthelat, F.		372		M'Changama, M. & Jacq, F.			7	5	2001		Solanum	richardii	Dunal	Solanum richardii Dunal [3]		Mayotte	Maore	Dembeni	Grande Terre	Kahani	Bord de piste. Végétation de fossés.	12.833333	S	45.166667	E	DD		GAZ	-12.833333	45.166667	0	0			Sary angivy be	Shibushi	24833	25662
G	Herbarium sheet			Barthelat, F.		372		M'Changama, M. & Jacq, F.			7	5	2001		Solanum	richardii	Dunal	Solanum richardii Dunal [3]		Mayotte	Maore	Dembeni	Grande Terre	Kahani	Bord de piste. Végétation de fossés.	12.833333	S	45.166667	E	DD		GAZ	-12.833333	45.166667	0	0			Sary angivy be	Shibushi	24834	25662
MO	Herbarium sheet			Barthelat, F.		372		M'Changama, M. & Jacq, F.			7	5	2001		Solanum	richardii	Dunal	Solanum richardii Dunal [3]		Mayotte	Maore	Dembeni	Grande Terre	Kahani	Bord de piste. Végétation de fossés.	12.833333	S	45.166667	E	DD		GAZ	-12.833333	45.166667	0	0			Sary angivy be	Shibushi	24835	25662
K	Herbarium sheet		K000922095	Barthelat, F.		559		Ali Sifari, B.			20	10	2001		Solanum	macrothyrsum	Dammer	Solanum macrothyrsum Dammer		Mayotte	Maore			Grande Terre, Tsararano, Reserve Forestière de Tchaourembo	forêt humide enlianée	12.515131	S	45.081331	E	DMS		GAZ	-12.864253	45.137031	0	0		liane fleurissant en canopee a feuilles simples alterne disposees sur les jeunes ramaux chlorophylliens qui portent egalement les inflorescences cymeuses; fleurs a 5 sepales verts; corolles gamopetales a 5 lobes blancs taches de mauve vers l'onglet (s'il y a?); 5 etamines soudees a la corolle a la base du filet; filet court vert; antheres jaunes vif a 2 pores apicaux; etamines basifixes; gynecee …			123217	95728
MO	Herbarium sheet	5730088		Barthelat, F.		559		Ali Sifari, B.			20	10	2001		Solanum	macrothyrsum	Dammer	Solanum macrothyrsum Dammer		Mayotte	Maore			Grande Terre, Tsararano, Reserve Forestière de Tchaourembo	forêt humide enlianée	12.515131	S	45.081331	E	DMS		GAZ	-12.864253	45.137031	0	0		liane fleurissant en canopee a feuilles simples alterne disposees sur les jeunes ramaux chlorophylliens qui portent egalement les inflorescences cymeuses; fleurs a 5 sepales verts; corolles gamopetales a 5 lobes blancs taches de mauve vers l'onglet (s'il y a?); 5 etamines soudees a la corolle a la base du filet; filet court vert; antheres jaunes vif a 2 pores apicaux; etamines basifixes; gynecee …			123218	95728
G	Herbarium sheet		G00443673	Barthelat, F.		559		Ali Sifari, B.			20	10	2001		Solanum	macrothyrsum	Dammer	Solanum macrothyrsum Dammer		Mayotte	Maore			Grande Terre, Tsararano, Reserve Forestière de Tchaourembo	forêt humide enlianée	12.515131	S	45.081331	E	DMS		GAZ	-12.864253	45.137031	0	0		liane fleurissant en canopee a feuilles simples alterne disposees sur les jeunes ramaux chlorophylliens qui portent egalement les inflorescences cymeuses; fleurs a 5 sepales verts; corolles gamopetales a 5 lobes blancs taches de mauve vers l'onglet (s'il y a?); 5 etamines soudees a la corolle a la base du filet; filet court vert; antheres jaunes vif a 2 pores apicaux; etamines basifixes; gynecee …			123219	95728
P	Herbarium sheet		P00273051	Barthelat, F.		559		Ali Sifari, B.			20	10	2001		Solanum	macrothyrsum	Dammer	Solanum macrothyrsum Dammer		Mayotte	Maore			Grande Terre, Tsararano, Reserve Forestière de Tchaourembo	forêt humide enlianée	12.515131	S	45.081331	E	DMS		GAZ	-12.864253	45.137031	0	0		liane fleurissant en canopee a feuilles simples alterne disposees sur les jeunes ramaux chlorophylliens qui portent egalement les inflorescences cymeuses; fleurs a 5 sepales verts; corolles gamopetales a 5 lobes blancs taches de mauve vers l'onglet (s'il y a?); 5 etamines soudees a la corolle a la base du filet; filet court vert; antheres jaunes vif a 2 pores apicaux; etamines basifixes; gynecee …			123220	95728
MO	Herbarium sheet	5737342		Barthelat, F.		885		Hladik, A.; Pagézy, H.; Mçhangama, M. & Sifari, B.A.			7	5	2002		Solanum	scabrum	Mill.	Solanum scabrum Mill. [4]		Madagascar	Antananarivo			Grande Terre - Ouangani, Apendzo-Jivany. Barakani.	Bananeraie sous cocotiers.	0		0					0	0	0	0					17777	18545
P	Herbarium sheet		P00290343	Barthelat, F.		885		Hladik, A.; Pagézy, H.; Mçhangama, M. & Sifari, B.A.			7	5	2002		Solanum	scabrum	Mill.	Solanum scabrum Mill. [4]		Madagascar	Antananarivo			Grande Terre - Ouangani, Apendzo-Jivany. Barakani.	Bananeraie sous cocotiers.	0		0					0	0	0	0					17778	18545
K	Herbarium sheet		K001158965	Barthelat, F.		885		Hladik, A.; Pagézy, H.; Mçhangama, M. & Sifari, B.A.			7	5	2002		Solanum	scabrum	Mill.	Solanum scabrum Mill. [4]		Madagascar	Antananarivo			Grande Terre - Ouangani, Apendzo-Jivany. Barakani.	Bananeraie sous cocotiers.	0		0					0	0	0	0					137249	18545
FT	Herbarium sheet			Bartolommei-Gioli, ?		63					23	1	1901		Solanum	incanum	L.	Solanum incanum L. [4]		Eritrea	Maekel			Angulle (Asmara - Mareb);		15.166667	N	38.833333	E	DD		GAZ	15.166667	38.833333	0	0					51291	48670
P	Herbarium sheet		P00352497	Basse, E.		s.n.					0	5	1930		Solanum	mauritianum	Scop.	Solanum mauritianum Scop. [2]		Madagascar	Fianarantsoa	Ambohimahasoa	Ambohimahasoa	N. d'Ambohimahasoa Hauts-Plateaux		21.07	S	47.13	E	DMS		GAZ	-21.116667	47.216667	0	0					24467	25358
EA	Herbarium sheet			Basudde, I.		385					22	10	1968		Solanum	aethiopicum	L.	Solanum aethiopicum L. [1]	CUL	Uganda	Central	Kampala	Mengo	Near Gayaza.	Cultivated in shamba.Very common.	0.18	N	32.34	E	DM	4	GAZ	0.3	32.566667	0	0		Woody spreading herb to 3ft high, leaves dark green above grey-green beneath and tomentose. Young branches shiny and black. Flowers violet tinged or white. Fruits shiny and globose yellow green with dark green veins at first then bright tomato-red (orang	Entula	Luganda	48040	45882
EA	Herbarium sheet			Basudde, I.		386					24	10	1968		Solanum	anguivi	Lam.	Solanum anguivi Lam. [2]		Uganda	Central	Kampala	Mengo	Near Gayaza.	Weed on shamba.	0.3	N	32.566667	E	DD	4	GAZ	0.3	32.566667	0	0		Herb to 3ft high with spreading cream-coloured flowers, fruits green (or pale grey) becoming orange, then tomato-red, less than 1cm in diameter.	Entula Katunkuma	Luganda	47514	45362
EA	Herbarium sheet			Basudde, I.		403					29	11	1968		Solanum	aculeastrum	Dunal	Solanum aculeastrum Dunal	CUL	Uganda	Central	Kampala	Kampala	2.5 miles along Gayaza road.	Cultivated on garden.	0.19	N	32.34	E	DM	4	GAZ	0.316667	32.566667	0	0		Small tree 10-12ft high much branched, leaves dark green and shiny above, densely white stellate tomentose beneath and young parts of plant. Corolla white with green veins. Fruits warty compressed ovoid, green becoming orange yellow like those of Solanum	Ettengo Eddene		48161	46003
EA	Herbarium sheet			Basunde, I.		892					18	5	1971		Solanum	aculeatissimum	Jacq.	Solanum aculeatissimum Jacq. [1]	CUL	Uganda	Western	Bushenyi	Butego	FTEA region: U4	Cultivated on banana shamba. Rare.	0.21	S	30	E	DM	4	GAZ	-0.35	30	0	0		Spreading herb to 0.5m high, always unarmed. Leaves densely pilose, corolla mauve, fruits to 2cm in diameter, spherical, cream-coloured throughout.	Amabona		66812	60407
BM	Herbarium sheet		BM000847548	Bates, G.L.		1187					0	0	1919		Solanum	terminale	Forssk.	Solanum terminale Forssk. [1]		Cameroon	Centre		Yaoundé	Bitye	forest	0		0					0	0	0	0		vine, slightly woody; inflorescence hanging; flowers pale violet; fruits same colour			13113	13631
K	Herbarium sheet		K000489449	Batten-Poole, W.H.		339					0	0	1946		Solanum	anguivi	Lam.	Solanum anguivi Lam. [2]		Nigeria	Bauchi		Jos Plateau			10	N	9.5	E	DD		GAZ	10	9.5	0	0		Wild/weedy prickly plants.			55696	52690
EA	Herbarium sheet			Battiscombe, E.	K	453					0	0	0		Solanum	villosum	Mill.	Solanum villosum Mill. [6]		Kenya	Nairobi		Nairobi	Nairobi		1.17	S	36.49	E	DM	4	GAZ	-1.283333	36.816667	1707	0					66316	59912
K	Herbarium sheet		K001158322	Battiscombe, E.	K	453					0	0	0		Solanum	villosum	Mill.	Solanum villosum Mill. [6]		Kenya	Nairobi		Nairobi	Nairobi		1.17	S	36.49	E	DM	4	GAZ	-1.283333	36.816667	1707	0					139214	59912
K	Herbarium sheet		K000441588	Battiscombe, E.		772					29	7	1913		Solanum	usaramense	Dammer	Solanum usaramense Dammer		Kenya	Coast			British East Africa	grassland coast	0		0					0	0	0	0					43297	41490
EA	Herbarium sheet			Battiscombe, E.		772					29	7	1913		Solanum	usaramense	Dammer	Solanum usaramense Dammer		Kenya	Coast			British East Africa	grassland coast	0		0					0	0	0	0					47771	41490
EA	Herbarium sheet			Battiscombe, E.	K	854					0	0	0		Solanum	terminale	Forssk.	Solanum terminale Forssk. [1]		Kenya	Eastern	Meru	Mount Kenya forest	[K4]		0.09	S	37.25	E	DM	4	GAZ	-0.15	37.416667	1371	0		Herb to 2ft high with nearly white corolla, ripe fruit red.			66619	60215
K	Herbarium sheet		K000788862	Battiscombe, E.	K	854					0	0	0		Solanum	terminale	Forssk.	Solanum terminale Forssk. [1]		Kenya	Eastern	Meru	Mount Kenya forest	[K4]		0.09	S	37.25	E	DM	4	GAZ	-0.15	37.416667	1371	0		Herb to 2ft high with nearly white corolla, ripe fruit red.			89772	60215
K	Herbarium sheet		K000441595	Batty, M.		107					31	5	1968		Solanum	zanzibarense	Vatke	Solanum zanzibarense Vatke		Tanzania	Dar-Es-Salaam	Uzaramo	Oyster Bay		top of low cliff, stony soil, scrubby bushes and grass	6.803139	S	39.213234	E	DD		GAZ	-6.803139	39.213234	10	0		flowers like a potato - mauve petals(4), 4 yellow stamens, stem thorny, berries red when ripe, 12-18', leaf shape distinctive, sepals green(4)			43304	41497
K	Herbarium sheet		K001158132	Batty, M.		233					13	8	1968		Solanum	tarderemotum	Bitter	Solanum tarderemotum Bitter		Tanzania	Kilimanjaro	Moshi	Marangu		wayside	3.17	S	37.31	E	DM		GAZ	-3.283333	37.516667	2439	0		seems to be some sort of nightshade; white flowers with yellow middles - berries green (not ripe yet)			139518	105593
K	Herbarium sheet		K001158299	Batty, M.		274					14	8	1968		Solanum	villosum	Mill.	Solanum villosum Mill. [6]		Tanzania	Kilimanjaro	Mwanga		Nyumba ya Mungu, on the Pangani River between Arusha Chini & same, 36 miles from Moshi	dry, stony ground	3.728776	S	37.411266	E	DD		GAZ	-3.728776	37.411266	762	0		shrub 3 ft; white potato flowers with yellow middles; red berries; possibly a nightshade			139477	105554
K	Herbarium sheet		K000788836	Batty, M.		983					17	3	1970		Solanum	terminale	Forssk.	Solanum terminale Forssk. [1]		Tanzania	Tanga		Usambaras		hedge on bank above road, with thick bushes of all kinds	0		0					0	0	1400	0	ca.	potato flowers, mauve with yellow middles; rather seak shrub; berries green and orange, probably turning red	nightshade		86230	74065
MO	Herbarium sheet	3808669		Batty, M.		1100					24	10	1970		Solanum	americanum	Mill.	Solanum americanum Mill.		Tanzania	Iringa	Kilosa	Mikumi	Mikumi Game Lodge	stony ground, recently cleared	0		0					0	0	500	0		Erect, white potato flowers, with yellow middles, round green fruits, cant find any ripe ones, very smooth plant			136520	103464
K	Herbarium sheet		K001156788	Batty, M.		1100					24	10	1970		Solanum	americanum	Mill.	Solanum americanum Mill.		Tanzania	Iringa	Kilosa	Mikumi	Mikumi Game Lodge	stony ground, recently cleared	0		0					0	0	500	0		Erect, white potato flowers, with yellow middles, round green fruits, cant find any ripe ones, very smooth plant			138861	103464
EA	Herbarium sheet			Batty, M.		1462					14	10	1971		Solanum	dennekense	Dammer	Solanum dennekense Dammer		Tanzania	Shinyanga	Shinyanga	Mwadui		By air-field gate, very dry and dusty.	3.33	S	33.36	E	DM	4	GAZ	-3.55	33.6	1219	0		Shrub 120-180cm high with bright 'potato' flowers with bright yellow 'middles'. Fruit like tomatoes, yellow when ripe, 2 shades of green when unripe (markings), vicious curved thorns.			47860	45705
BR	Herbarium sheet			Baudesson, T.		311		Leteinturier, B. & Malaisse, F.			26	2	2000		Solanum	lichtensteinii	Willd.	Solanum lichtensteinii Willd.		Zimbabwe	Mashonaland West		Silverside Mine	a environ 19km de Mhangura		16.946332	S	30.301318	E	DD		SPEC	-16.946332	30.301318	0	0					56203	53136
BR	Herbarium sheet			Baudesson, T.		549		Leteinturier, B. & Malaisse, F.			23	3	2000		Solanum	campylacanthum	Hochst. ex A.Rich.	Solanum campylacanthum Hochst. ex A.Rich. [3]		Zimbabwe	Mashonaland Central		Doma	Ferme Mukamba; 20 km NE de Doma (Mhangura)		16.5	S	30.416667	E	DD		SPEC	-16.5	30.416667	0	0					56282	53213
K	Herbarium sheet		K001155944	Baudet, J.C.		487					21	2	1974		Solanum	tarderemotum	Bitter	Solanum tarderemotum Bitter		Democratic Republic of th	Nord-Kivu		Butembo		champ de haricots/maiz	0.09	N	29.17	E	DMS		GAZ	0.15	29.283333	1800	0		suffrutex; fl. blanche			135521	102690
GOET	Herbarium sheet			Bauer, F.		37					0	0	0		Solanum	campylacanthum	Hochst. ex A.Rich.	Solanum campylacanthum Hochst. ex A.Rich. [3]		South Africa				6 km N of Johannesburg		26.161757	S	28.044073	E	DD		GAZ	-26.161757	28.044073	0	0					62373	56996
K	Herbarium sheet		K000788665	Bauer, P.J.		44					3	3	1970		Solanum	terminale	Forssk.	Solanum terminale Forssk. [1]		Cameroon	Nord-Ouest		Bambili	Mezam Div. (W. Cameroon)	bare ground beneath Raphia bush, at foot of cliff	0		0					0	0	0	0		trailing along ground; stem much branched, rooting at nodes ca. 12 ft. long; perianth pale mauve; fruits spherical, scarlet, fleshy			86143	73984
K	Herbarium sheet		K000028583	Bauer, P.J.		58					15	3	1970		Solanum	torvum	Sw.	Solanum torvum Sw. [3]		Cameroon	Nord-Ouest	Mezam	Bambili	Bambili, Mezam Div.	Moist grassland at edge of gallery forest.	6.642592	N	10.416667	E	DD		GAZ	6.642592	10.416667	1600	0		Shrub up to 1.5m tall; corolla white.			55772	52759
K	Herbarium sheet		K000028597	Bauer, P.J.		185					30	3	1971		Solanum	torvum	Sw.	Solanum torvum Sw. [3]		Cameroon	Nord-Ouest	Mezam	Bambili	College of Arts, Bambila, Bamenda.	Pasture.	6.642592	N	10.416667	E	DD		GAZ	6.642592	10.416667	1400	0		Shrub 2m tall; corolla white/pale yellow. Indumentum stellate, off-white. Glandular hairs on pedical and calyx. Epidermal thorns pale brown.			55773	52760
GOET	Herbarium sheet		GOET009264	Baum, H.		83			isolectotype	Solanum multiglandulosum Bitter	0	0	0		Solanum	humile	Lam.	Solanum humile Lam. [2]		Angola	Cunene			between Ediva and Humbe ('Südl. Angola: zwischen Matucua (Ediva) und Humbe')		16.333333	S	14.25	E	DD		GAZ	-16.333333	14.25	1175	0					62315	56953
W	Herbarium sheet	1901-0009595		Baum, H.		83			isolectotype	Solanum multiglandulosum Bitter	0	0	0		Solanum	humile	Lam.	Solanum humile Lam. [2]		Angola	Cunene			between Ediva and Humbe ('Südl. Angola: zwischen Matucua (Ediva) und Humbe')		16.333333	S	14.25	E	DD		GAZ	-16.333333	14.25	1175	0					62316	56953
Z	Herbarium sheet		Z000031042	Baum, H.		83			lectotype	Solanum multiglandulosum Bitter	0	0	0		Solanum	humile	Lam.	Solanum humile Lam. [2]		Angola	Cunene			between Ediva and Humbe ('Südl. Angola: zwischen Matucua (Ediva) und Humbe')		16.333333	S	14.25	E	DD		GAZ	-16.333333	14.25	1175	0					62317	56953
G	Herbarium sheet		G00442974	Baum, H.		83			isolectotype	Solanum multiglandulosum Bitter	0	0	0		Solanum	humile	Lam.	Solanum humile Lam. [2]		Angola	Cunene			between Ediva and Humbe ('Südl. Angola: zwischen Matucua (Ediva) und Humbe')		16.333333	S	14.25	E	DD		GAZ	-16.333333	14.25	1175	0					85436	56953
E	Herbarium sheet		E00570111	Baum, H.		83			isolectotype	Solanum multiglandulosum Bitter	0	0	0		Solanum	humile	Lam.	Solanum humile Lam. [2]		Angola	Cunene			between Ediva and Humbe ('Südl. Angola: zwischen Matucua (Ediva) und Humbe')		16.333333	S	14.25	E	DD		GAZ	-16.333333	14.25	1175	0					124860	56953
BM	Herbarium sheet		BM000847251	Baum, H.		469			lectotype	Solanum delagoense Dunal subsp. baumii Dammer ex Bitter	28	11	1899		Solanum	campylacanthum	Hochst. ex A.Rich.	Solanum campylacanthum Hochst. ex A.Rich. [3]		Angola			Habungu			0		0					0	0	1150	0					12862	13380
G	Herbarium sheet		G00442982	Baum, H.		469			isolectotype	Solanum delagoense Dunal subsp. baumii Dammer ex Bitter	28	11	1899		Solanum	campylacanthum	Hochst. ex A.Rich.	Solanum campylacanthum Hochst. ex A.Rich. [3]		Angola			Habungu			0		0					0	0	1150	0					85429	13380
E	Herbarium sheet		E00193288	Baum, H.		469			isolectotype	Solanum delagoense Dunal subsp. baumii Dammer ex Bitter	28	11	1899		Solanum	campylacanthum	Hochst. ex A.Rich.	Solanum campylacanthum Hochst. ex A.Rich. [3]		Angola			Habungu			0		0					0	0	1150	0					124855	13380
BM	Herbarium sheet		BM000049645	Baum, H.		725					19	2	1900		Solanum	aethiopicum	L.	Solanum aethiopicum L. [1]		Angola				'am Ouriri oberhalb des Sobi, oberhalb Sakkemescho'		0		0					0	0	1200	0			dschilo		16222	56990
GOET	Herbarium sheet			Baum, H.		725					19	2	1900		Solanum	aethiopicum	L.	Solanum aethiopicum L. [1]		Angola				'am Ouriri oberhalb des Sobi, oberhalb Sakkemescho'		0		0					0	0	1200	0			dschilo		62367	56990
E	Herbarium sheet		E00526846	Baum, H.		725					19	2	1900		Solanum	aethiopicum	L.	Solanum aethiopicum L. [1]		Angola				'am Ouriri oberhalb des Sobi, oberhalb Sakkemescho'		0		0					0	0	1200	0			dschilo		124858	56990
K	Herbarium sheet		K000922170	Baur, R.		102					0	0	0	<1885	Solanum	retroflexum	Dunal	Solanum retroflexum Dunal		South Africa	Eastern Cape		Basiya	'T[h]embuland'	on cultivated lands and elsewhere	0		0					0	0	0	0		edible berries			137499	104145
K	Herbarium sheet		K000922087	Baur, R.		153					0	0	0	<1885	Solanum	guineense	L.	Solanum guineense L. [3]		South Africa	Eastern Cape		Coernie River	near Enon, Uitenhage Div.		0		0					0	0	0	0					90016	76401
W	Herbarium sheet	2017-08283		Bavazzano, B.		70		Lavranos, J.J.			13	12	1970		Solanum	melastomoides	C.H.Wright	Solanum melastomoides C.H.Wright		Somalia	Sanaag		Maydh	Mait Escarpment ('Somalia settentrionale, Scarpata di Mait')		10.763206	N	47.221051	E	DD	ca.	GAZ	10.763206	47.221051	1200	2000					175956	135212
FT	Herbarium sheet			Bavazzano, R.		5					17	4	1968		Solanum	campylacanthum	Hochst. ex A.Rich.	Solanum campylacanthum Hochst. ex A.Rich. [3]		Kenya	Coast	Taita Taveta	Voi	Murka Hill	savana, miniera di cainite	0		0					0	0	1200	0					124805	96562
FT	Herbarium sheet			Bavazzano, R.		164					20	4	1968		Solanum	campylacanthum	Hochst. ex A.Rich.	Solanum campylacanthum Hochst. ex A.Rich. [3]		Kenya			Losioto Hill	ca. 11 miglia da Murka, Taita District, Tsavo West		0		0					0	0	1350	0					124804	96561
FT	Herbarium sheet			Bavazzano, R.		s.n.					5	10	1973		Solanum	campylacanthum	Hochst. ex A.Rich.	Solanum campylacanthum Hochst. ex A.Rich. [3]		Somalia	Bari			Pista Gardo-Carin; Migiurtinia,		9.515498	N	49.09965	E	DD		GAZ	9.515498	49.09965	0	0					51292	48671
K	Herbarium sheet		K001158303	Bax, R.D.		s.n.					0	4	1932		Solanum	villosum	Mill.	Solanum villosum Mill. [6]		Tanzania	Shinyanga	Shinyanga	Shinyanga		amongst boulders on granite kopje	3.4	S	33.26	E	DM		GAZ	-3.666667	33.433333	0	0		3.5 ft high; yellow flower			139475	105552
E	Herbarium sheet		E00621222	Baxter, P.		4142		Burleton; Kirkpatrick, G.; Miller, A. & Rae, D.			30	7	1982		Solanum	villosum	Mill.	Solanum villosum Mill. [6]		Algeria	Tamanrasset			Hoggar Mountains, 6 km SE of Djanet turnoff	Rocky mountain slopes	23.121869	N	5.370623	E	DMS		GAZ	23.205192	5.618397	2200	0		Perennial up to 45 cm, fruit orange, flowers white, stamens yellow			134967	102347
MO	Herbarium sheet	5778987		Bayer, R.J.	SAF	96146		Puttock, C.F.			9	9	1996		Solanum	humile	Lam.	Solanum humile Lam. [2]		South Africa	Nothern Cape	Namaqualand	Richtersveld National Park	valley E of Paradysberg		28.288333	S	17.067333	E	DD		SPEC	-28.288333	17.067333	384	0					50153	47647
K	Herbarium sheet		K001159391	Bayliss, R.D.A.	BRI-B-	761					31	3	1974		Solanum	retroflexum	Dunal	Solanum retroflexum Dunal		South Africa	Eastern Cape			turnoff to Carlisle Bridge from Grt Riebeek East Road; Grahamstown grid	roadside	0		0					0	0	0	0					137455	104110
K	Herbarium sheet		K001159397	Bayliss, R.D.A.	BRI-B-	761					31	3	1974		Solanum	retroflexum	Dunal	Solanum retroflexum Dunal		South Africa	Eastern Cape			turnoff to Carlisle Bridge from Grt Riebeek East Road; Grahamstown grid	roadside	0		0					0	0	0	0					137456	104110
K	Herbarium sheet		K001159397	Bayliss, R.D.A.	BRI-B-	761					31	3	1974		Solanum	retroflexum	Dunal	Solanum retroflexum Dunal		South Africa	Eastern Cape			turnoff to Carlisle Bridge from Grt Riebeek East Road; Grahamstown grid	roadside	0		0					0	0	0	0					137463	104110
A	Herbarium sheet			Bayliss, R.D.A.	BRI-B-	761					31	3	1974		Solanum	retroflexum	Dunal	Solanum retroflexum Dunal		South Africa	Eastern Cape			turnoff to Carlisle Bridge from Grt Riebeek East Road; Grahamstown grid	roadside	0		0					0	0	0	0					147166	104110
G	Herbarium sheet		G00443467	Bayliss, R.D.A.		1402					4	5	1963		Solanum	africanum	Mill.	Solanum africanum Mill. [2]		South Africa	Western Cape		Kynsna		growing near sea in sandy soil	0		0					0	0	0	0		straggling climber; stems tough and woody; leaves succulent; fl. pale mauve			123238	95743
MO	Herbarium sheet	1970124		Bayliss, R.D.A.		2994					6	11	1965		Solanum	retroflexum	Dunal	Solanum retroflexum Dunal		South Africa	Eastern Cape			6 miles E of Fort Beaufort, Cape	rocky and dry	0		0					0	0	762	0		to 6'', flowers white, fruits black			136396	103340
A	Herbarium sheet			Bayliss, R.D.A.		3171					10	2	1966		Solanum	retroflexum	Dunal	Solanum retroflexum Dunal		South Africa	Eastern Cape	Humansdorp			rocky kloof	0		0					0	0	152	0		wiry stemmed spineless; fls. small, white; stamens yellow; berries black			147199	112335
BH	Herbarium sheet		BH000039522	Bayliss, R.D.A.		4343					10	10	1968		Solanum	humile	Lam.	Solanum humile Lam. [2]		South Africa	Eastern Cape		Grahamstown	Albany	hedgerow	33.3	S	26.533333	E	DD		GAZ	-33.3	26.533333	731	0		climbing through low shrubs; spines on leaves and stems; dark shiny green strongly veined leaves; lfs. pale mauve with golden stamens			62837	57427
BH	Herbarium sheet		BH000039523	Bayliss, R.D.A.		4343					10	10	1968		Solanum	humile	Lam.	Solanum humile Lam. [2]		South Africa	Eastern Cape		Grahamstown	Albany	hedgerow	33.3	S	26.533333	E	DD		GAZ	-33.3	26.533333	731	0		climbing through low shrubs; spines on leaves and stems; dark shiny green strongly veined leaves; lfs. pale mauve with golden stamens			62838	57427
BH	Herbarium sheet		BH000039571	Bayliss, R.D.A.		4563					1	6	1970		Solanum	campylacanthum	Hochst. ex A.Rich.	Solanum campylacanthum Hochst. ex A.Rich. [3]		Swaziland			Nsoka		succulent bush	27.021054	S	31.896439	E	DD		GAZ	-27.021054	31.896439	640	0		to about 6 ft, bears a few hooked spines; leaves sage green; fls light mauve with golden anthers			62876	57465
A	Herbarium sheet			Bayliss, R.D.A.		4594					7	9	1970		Solanum	scabrum	Mill.	Solanum scabrum Mill. [4]		South Africa	Eastern Cape		Grahamstown		weed of cultivated places	33.18	S	26.32	E	DM		GAZ	-33.3	26.533333	670	0		to 15 inches tall, spineless; flowers small, white with yellow corona			147207	112343
BH	Herbarium sheet		BH000039524	Bayliss, R.D.A.		5292					20	11	1972		Solanum	chenopodioides	Lam.	Solanum chenopodioides Lam. [2]		South Africa	Eastern Cape		Grahamstown	Old Town Quarry, Grahamstown	dry and rocky	0		0					0	0	2200	0		to about 2ft, leaves dark green, flowers small, white			62839	103328
MO	Herbarium sheet	2297000		Bayliss, R.D.A.		5292					20	11	1972		Solanum	chenopodioides	Lam.	Solanum chenopodioides Lam. [2]		South Africa	Eastern Cape		Grahamstown	Old Town Quarry, Grahamstown	dry and rocky	0		0					0	0	2200	0		to about 2ft, leaves dark green, flowers small, white			136384	103328
A	Herbarium sheet			Bayliss, R.D.A.		5292					20	11	1972		Solanum	chenopodioides	Lam.	Solanum chenopodioides Lam. [2]		South Africa	Eastern Cape		Grahamstown	Old Town Quarry, Grahamstown	dry and rocky	0		0					0	0	2200	0		to about 2ft, leaves dark green, flowers small, white			147134	103328
MO	Herbarium sheet	2223632		Bayliss, R.D.A.		5476					4	1	1973		Solanum	scabrum	Mill.	Solanum scabrum Mill. [4]		Lesotho			Sehlabathebe		soil mainly from sedimentary (cave sandstone) rock, with a little lithosol (volcanic rock), high rainfall, mist common, cool to cold, insolation intense	19.52	S	29.03	E	DMS		GAZ	-19.866667	29.05	2300	2500		leaves light green, flowers white, to about 1ft			136501	103445
BH	Herbarium sheet		BH000039575	Bayliss, R.D.A.		5607					2	3	1973		Solanum	tomentosum	L.	Solanum tomentosum L. [3]		South Africa	Western Cape		Huisrivier Pass		karroid	33.495603	S	21.581626	E	DD	7	GAZ	-33.495603	21.581626	457	0		to about 2 ft; fls pale mauve; leaves yellow green			62887	57476
MO	Herbarium sheet	2269459		Bayliss, R.D.A.		6785					1	9	1974		Solanum	chenopodioides	Lam.	Solanum chenopodioides Lam. [2]		South Africa	Eastern Cape			Belmont Valley, Albany Dist.	an alien weed but of economic value, grows usually in disturbed ground	0		0					0	0	500	0		soft stemmed, leaves dark green, flowers small, white, fruits black			136615	103555
K	Herbarium sheet		K001159195	Bayliss, R.D.A.		6785					1	9	1974		Solanum	chenopodioides	Lam.	Solanum chenopodioides Lam. [2]		South Africa	Eastern Cape			Belmont Valley, Albany Dist.	an alien weed but of economic value, grows usually in disturbed ground	0		0					0	0	500	0		soft stemmed, leaves dark green, flowers small, white, fruits black			144797	103555
K	Herbarium sheet		K000922052	Bayliss, R.D.A.		6984					15	3	1975		Solanum	africanum	Mill.	Solanum africanum Mill. [2]		South Africa	Eastern Cape		Baviaans Kloof		on river bank in partial shade	33.750164	S	24.300425	E	DD		GAZ	-33.750164	24.300425	0	0		slender stemmed; fls pale mauve; leaves light green; a spineless sp.			89979	76368
A	Herbarium sheet			Bayliss, R.D.A.		6985					15	4	1975		Solanum	africanum	Mill.	Solanum africanum Mill. [2]		South Africa	Eastern Cape		Baviaan's Kloof		on river bank in partial shade	0		0					0	0	304	0		slender stemmed; leaves light green; a spineless sp.; fls pale mauve			147218	112354
MO	Herbarium sheet	2308878		Bayliss, R.D.A.		7182					2	10	1975		Solanum	retroflexum	Dunal	Solanum retroflexum Dunal		South Africa	Eastern Cape			Annes Villa, Zuurberg	Karroid	0		0					0	0	300	0		to about 18'', spineless, flowers white			136402	103346
A	Herbarium sheet			Bayliss, R.D.A.		7182					2	10	1975		Solanum	retroflexum	Dunal	Solanum retroflexum Dunal		South Africa	Eastern Cape			Annes Villa, Zuurberg	Karroid	0		0					0	0	300	0		to about 18'', spineless, flowers white			147167	103346
G	Herbarium sheet		G00443466	Bayliss, R.D.A.		7484					3	6	1976		Solanum	africanum	Mill.	Solanum africanum Mill. [2]		South Africa	Eastern Cape		Baviaans Kloof		base of cliffs in semi-shade; light bush	33.4125	S	24.3244	E	DMS		GAZ	-33.690278	24.545556	300	0	ca.	herbaceous glabrous scrambler, forming large patches; flowers pale violet, sometimes white			123239	95744
BH	Herbarium sheet		BH000039532	Bayliss, R.D.A.		8220					7	12	1977		Solanum	sisymbriifolium	Lam.	Solanum sisymbriifolium Lam.		South Africa	Western Cape		Cape	20 km from Grahamstown-Highlands Rd	dry grassland	33.314895	S	26.183481	E	DD		GAZ	-33.314895	26.183481	609	0		erect, branching to some 18 inches; flowers pale mauve			62844	57433
BH	Herbarium sheet		BH000039547	Bayliss, R.D.A.		8381					2	1	1978		Solanum	capense	L.	Solanum capense L.		South Africa	Eastern Cape		Alexandria	E. Cape	dry grassland	0		0					0	0	0	0		to about 1 ft; fine leafed; flowers white			62857	57446
BH	Herbarium sheet		BH000039573	Bayliss, R.D.A.		8463					17	1	1978		Solanum	tomentosum	L.	Solanum tomentosum L. [3]		South Africa	Eastern Cape		Somerset	Kommadagga	karroid	33.116667	S	25.916667	E	DD		GAZ	-33.116667	25.916667	1000	0		felty leafed shrub to about 2 ft, branched; flower mauve			62888	57477
MO	Herbarium sheet	2448355		Bayliss, R.D.A.		8679					2	4	1978		Solanum	retroflexum	Dunal	Solanum retroflexum Dunal		South Africa	Gauteng		Pretoria	Carlisle Bridge, Albany	Karroid	0		0					0	0	426	0		Branching, leaves light green, flowers white, fruits black			136406	103350
ETH	Herbarium sheet			Beals, ?		109		Prasser, ?			13	1	1963		Solanum	glabratum	Dunal	Solanum glabratum Dunal		Ethiopia	Amhara		Robbi	100 km N of Debra Berhan on Asmara Rd.		10	N	39.54	E	DMS		GAZ	10	39.9	0	0					51299	48675
FT	Herbarium sheet			Beals, ?		197					1	11	1905		Solanum	campylacanthum	Hochst. ex A.Rich.	Solanum campylacanthum Hochst. ex A.Rich. [3]		Eritrea			Uogerico			0		0					0	0	0	0					51293	48672
K	Herbarium sheet			Beals, ?		239					6	7	1963		Solanum	campylacanthum	Hochst. ex A.Rich.	Solanum campylacanthum Hochst. ex A.Rich. [3]		Ethiopia	Oromia		Agere Mariam			5.633333	N	38.233333	E	DD		GAZ	5.633333	38.233333	0	1800					51302	48677
ETH	Herbarium sheet			Beals, ?		255					12	7	1963		Solanum	schimperianum	Hochst. ex A.Rich.	Solanum schimperianum Hochst. ex A.Rich.		Ethiopia	Oromia			Alemtene near Koka Dam;		8.18	N	38.57	E	DMS		GAZ	8.3	38.95	0	1700					51294	48673
K	Herbarium sheet			Beals, ?		255					12	7	1963		Solanum	schimperianum	Hochst. ex A.Rich.	Solanum schimperianum Hochst. ex A.Rich.		Ethiopia	Oromia			Alemtene near Koka Dam;		8.18	N	38.57	E	DMS		GAZ	8.3	38.95	0	1700					51295	48673
ETH	Herbarium sheet			Beals, ?		263					13	7	1963		Solanum	lanzae	J.-P.Lebrun & Stork	Solanum lanzae J.-P.Lebrun & Stork		Ethiopia	Oromia	Misraq Shewa	Alem Tena			0		0					0	0	1720	0					51300	48676
K	Herbarium sheet			Beals, ?		263					13	7	1963		Solanum	lanzae	J.-P.Lebrun & Stork	Solanum lanzae J.-P.Lebrun & Stork		Ethiopia	Oromia	Misraq Shewa	Alem Tena			0		0					0	0	1720	0					51301	48676
ETH	Herbarium sheet			Beals, ?		305					23	7	1963		Solanum	schimperianum	Hochst. ex A.Rich.	Solanum schimperianum Hochst. ex A.Rich.		Ethiopia	Oromia		Lake Langano	10 km S of lake		7.42	N	38.43	E	DMS		GAZ	7.7	38.716667	0	1900					51296	48674
K	Herbarium sheet			Beals, ?		305					23	7	1963		Solanum	schimperianum	Hochst. ex A.Rich.	Solanum schimperianum Hochst. ex A.Rich.		Ethiopia	Oromia		Lake Langano	10 km S of lake		7.42	N	38.43	E	DMS		GAZ	7.7	38.716667	0	1900					51297	48674
MO	Herbarium sheet	4655265		Bean, P.A.		1366					15	10	1983		Solanum	retroflexum	Dunal	Solanum retroflexum Dunal		South Africa	Limpopo			Duiwelskop, grid no. 3219CA, Clamvillham District	summit ridge, w-facing in part shade in rocky outcrops, only one plant seen	0		0					0	0	1200	0		Dense, much branched, leaves dull green, flowers white with yellow eye, berries ripening purple-red, almost black			136404	103348
EA	Herbarium sheet			Beaton, ?		30					31	1	1953		Solanum	tettense	Klotzsch	Solanum tettense Klotzsch		Kenya	Eastern	Makueni	Mtito Andei	Ouwe rock.		2.41	S	38.1	E	DM	4	GAZ	-2.683333	38.166667	731	0		Small bush to 2ft high.			49226	47049
EA	Herbarium sheet			Beaton, ?		38					3	2	1953		Solanum	campylacanthum	Hochst. ex A.Rich.	Solanum campylacanthum Hochst. ex A.Rich. [3]		Kenya	Eastern	Makueni	Mtito Andei	Kamba Moyo.		2.683333	S	38.166667	E	DD	4	GAZ	-2.683333	38.166667	914	0					48746	46572
P	Herbarium sheet		P00352494	Beaujard, P.		418					0	10	1988		Solanum	mauritianum	Scop.	Solanum mauritianum Scop. [2]		Madagascar	Toliara		Vahepeno			0		0					0	0	0	0			Seva, Tabakandambo (Antemopo)	Malgache, Malgache	24470	25361
FT	Herbarium sheet			Beccari, N.		191					1	11	1905		Solanum	adoense	Hochst. ex A.Rich.	Solanum adoense Hochst. ex A.Rich. [2]		Eritrea				Uogherto.		0		0					0	0	0	0					51304	48679
FT	Herbarium sheet			Beccari, N.		192					14	11	1905		Solanum	coagulans	Forssk.	Solanum coagulans Forssk. [1]		Eritrea			Addi Sala			0		0					0	0	0	0					51306	48681
FT	Herbarium sheet			Beccari, N.		193					27	11	1905		Solanum	coagulans	Forssk.	Solanum coagulans Forssk. [1]		Eritrea	Gash Barka		Carajai			0		0					0	0	0	0					51307	48682
FT	Herbarium sheet			Beccari, N.		194					6	10	1905		Solanum	melongena	L.	Solanum melongena L. [1]		Eritrea	Semienawi Keyih Bahri		Haliberet			15.4	N	38.37	E	DMS		GAZ	15.666667	38.616667	0	0					51311	48686
FT	Herbarium sheet			Beccari, N.		196					8	12	1905		Solanum	schimperianum	Hochst. ex A.Rich.	Solanum schimperianum Hochst. ex A.Rich.		Eritrea				Valle de Ghinda;		0		0					0	0	0	0					51308	48683
FT	Herbarium sheet			Beccari, N.		198					1	11	1905		Solanum	campylacanthum	Hochst. ex A.Rich.	Solanum campylacanthum Hochst. ex A.Rich. [3]		Eritrea			Gabru			15.18937	N	38.608318	E	DD		GAZ	15.18937	38.608318	0	0					51305	48680
FT	Herbarium sheet			Beccari, O.		49					0	5	1870		Solanum	campylacanthum	Hochst. ex A.Rich.	Solanum campylacanthum Hochst. ex A.Rich. [3]		Eritrea	Semienawi Keyih Bahri			Keren, near Insaba R.;		15.42	N	38.4	E	DMS		GAZ	15.7	38.666667	0	0					51314	48688
WU	Herbarium sheet	AJ676		Beccari, O.		56					0	5	1870		Solanum	lycopersicum	L.	Solanum lycopersicum L. [2]	CUL	Ethiopia				sponde dell' Insaba presso Keren		0		0					0	0	0	0					2030	2100
FT	Herbarium sheet			Beccari, O.		56					0	0	1870		Solanum	lycopersicum	L.	Solanum lycopersicum L. [2]	CUL	Eritrea	Anseba		Keren	Keren, sponde di Insaba;		15.464	N	38.28	E	DMS		GAZ	15.777778	38.466667	0	0					51317	48691
FT	Herbarium sheet			Beccari, O.		168					0	7	1870		Solanum	campylacanthum	Hochst. ex A.Rich.	Solanum campylacanthum Hochst. ex A.Rich. [3]		Eritrea	Anseba		Keren			15.777778	N	38.466667	E	DD		GAZ	15.777778	38.466667	1300	0					51312	48687
K	Herbarium sheet			Beccari, O.		168					0	7	1870		Solanum	campylacanthum	Hochst. ex A.Rich.	Solanum campylacanthum Hochst. ex A.Rich. [3]		Eritrea	Anseba		Keren			15.777778	N	38.466667	E	DD		GAZ	15.777778	38.466667	1300	0					51313	48687
EA	Herbarium sheet			Beckett, J.J.		109	B				17	6	1981		Solanum	somalense	Franch.	Solanum somalense Franch.		Somalia	Sool				Acacia bussei degraded woodland associated with Andropogon kelleri.	9.32	N	48.32	E	DM	4	SPEC	9.533333	48.533333	905	0		Shrub to 1m high.			47214	45069
FT	Herbarium sheet			Beckett, J.J.		243					5	6	1979		Solanum	jubae	Bitter	Solanum jubae Bitter		Somalia	Galguduud			Baxdo, 19 km E of;		5.47	N	47.13	E	DMS		GAZ	5.783333	47.216667	145	0					51319	48693
K	Herbarium sheet		K000441157	Beckett, J.J.		470					25	10	1980		Solanum	cymbalariifolium	Chiov.	Solanum cymbalariifolium Chiov.		Somalia	Bari		Gardo Airstrip	East of Gardo Airstrip.	Growing over shattered limestone.	9.3	N	49.06	E	DMS		SPEC	9.5	49.1	720	0		Straggling shrub.			31831	31889
EA	Herbarium sheet			Beckett, J.J.		470					25	10	1980		Solanum	cymbalariifolium	Chiov.	Solanum cymbalariifolium Chiov.		Somalia	Bari		Gardo Airstrip	East of Gardo Airstrip.	Growing over shattered limestone.	9.3	N	49.06	E	DMS		SPEC	9.5	49.1	720	0		Straggling shrub.			48298	31889
EA	Herbarium sheet			Beckett, J.J.		473					26	10	1980		Solanum	coagulans	Forssk.	Solanum coagulans Forssk. [1]		Somalia	Bari		Gardo	East of Airstrip.	On shaded limestone alluvium.Common	9.3	N	49.06	E	DM	4	SPEC	9.5	49.1	720	0		Low herbaceous annual from underground rootstock, petals lilac, anthers yellow.	Degwegne	Gabal-ga	49202	47025
K	Herbarium sheet			Beckett, J.J.		1093					17	6	1981		Solanum	somalense	Franch.	Solanum somalense Franch.		Somalia	Sool					9.23	N	48.32	E	DMS		GAZ	9.383333	48.533333	0	900					51322	48696
EA	Herbarium sheet			Beckett, J.J.		1160					27	6	1981		Solanum	somalense	Franch.	Solanum somalense Franch.		Somalia	Woqooyi Galbeed				Open Acacia bushland, limestone derived soil.	9.08	N	44.38	E	DM	4	SPEC	9.133333	44.633333	1031	0		Shrub to 60cm high.			47222	45077
EA	Herbarium sheet			Beckett, J.J.		1184					30	6	1981		Solanum	incanum	L.	Solanum incanum L. [4]		Somalia	Woqooyi Galbeed			Karire	Widespread, idicative of disturbed soils & overgrazing	9.366667	N	43.85	E	DD		SPEC	9.366667	43.85	1300	0		Annual, 1m tall			62976	57560
EA	Herbarium sheet			Beckett, J.J.		1282					10	7	1981		Solanum	jubae	Bitter	Solanum jubae Bitter		Somalia	Woqooyi Galbeed				Limestone hillside, scattered Acacia bussei, Acanthaceous dwf, shrubbed.	0		0					0	0	0	0		1m bush, grey black bark, farinose twigs.			48315	46157
EA	Herbarium sheet			Beckett, J.J.		1467		White, R.			13	2	1982		Solanum	jubae	Bitter	Solanum jubae Bitter		Somalia	Woqooyi Galbeed				Acacia commiphora bushland over limestone. In this region this species is confined to shallow soils over limestone.	0		0					0	0	380	0		Frequent 3m shrub. Lilac and yellow flowers. Fruit up to 7mm diam, creamy green with darker green markings.			48326	46168
EA	Herbarium sheet			Beckett, J.J.		1551		White, R.			18	2	1982		Solanum	jubae	Bitter	Solanum jubae Bitter		Somalia	Shabeellaha Hoose				Grey sandy clay loam, Acacia bushland, burning scars.	1.54	N	43.7	E	DM	4	SPEC	1.9	44.166667	180	0		2m woody shrub, grey bark.			48314	46156
K	Herbarium sheet			Beckett, J.J.		1721		White, R.			7	3	1982		Solanum	jubae	Bitter	Solanum jubae Bitter		Somalia					Acacia bushland, limestone derived soil over a broken limestone. Common in this locality	2.51	N	42.43	E	DMS		SPEC	2.85	42.716667	300	0		2m shrub, lilac corolla, yellow anthers			51320	119526
MO	Herbarium sheet			Beckett, J.J.		1721		White, R.			7	3	1982		Solanum	jubae	Bitter	Solanum jubae Bitter		Somalia					Acacia bushland, limestone derived soil over a broken limestone. Common in this locality	2.51	N	42.43	E	DMS		SPEC	2.85	42.716667	300	0		2m shrub, lilac corolla, yellow anthers			62245	119526
EA	Herbarium sheet			Beckett, J.J.		1721		White, R.			7	3	1982		Solanum	jubae	Bitter	Solanum jubae Bitter		Somalia					Acacia bushland, limestone derived soil over a broken limestone. Common in this locality	2.51	N	42.43	E	DMS		SPEC	2.85	42.716667	300	0		2m shrub, lilac corolla, yellow anthers			155850	119526
K	Herbarium sheet			Beckett, J.J.		s.n.					10	7	1981		Solanum	jubae	Bitter	Solanum jubae Bitter		Somalia	Awdal					10.17	N	42.55	E	DMS		GAZ	10.283333	42.916667	0	1050					51321	48695
EA	Herbarium sheet			Beckley, V.A.		670					7	9	1950		Solanum	villosum	Mill.	Solanum villosum Mill. [6]		Kenya	Central	Kiambu	Muguga	FTEA region: K4		1.12	S	36.39	E	DM	4	GAZ	-1.2	36.65	2317	0		Spreading herb with galucous leaves, flowers white and berries orange-red.			66203	59799
EA	Herbarium sheet			Beckley, V.A.		678					7	9	1950		Solanum	mauense	Bitter	Solanum mauense Bitter		Kenya	Central	Kiambu	Muguga			1.183333	S	36.65	E	DD	4	GAZ	-1.183333	36.65	2317	0		Plant with armed stem, stellately tomentose hairy on both sides with a few spines on mid rib, flowers pale mauve, berries red.			47670	45516
BR	Herbarium sheet		BR0000014796999	Becquet, A.		674					0	5	1933		Solanum	terminale	Forssk.	Solanum terminale Forssk. [1]		Rwanda	Kigali		Tarabana	Kigali	bord chemin	1.47	S	30.05	E	DMS	5	GAZ	-1.783333	30.083333	1600	0		fruit rouge vif a maturité			131547	99622
BR	Herbarium sheet		BR0000014697002	Becquet, A.		674					0	5	1933		Solanum	terminale	Forssk.	Solanum terminale Forssk. [1]		Rwanda	Kigali		Tarabana	Kigali	bord chemin	1.47	S	30.05	E	DMS	5	GAZ	-1.783333	30.083333	1600	0		fruit rouge vif a maturité			131548	99622
BR	Herbarium sheet		BR0000013877934	Becquet, A.		861					0	3	1935		Solanum	terminale	Forssk.	Solanum terminale Forssk. [1]		Burundi	Ngozi			Gundava, Ngozi		2.55	S	29.5	E	DMS	5	GAZ	-2.916667	29.833333	1700	0			umuhanuraguba		131754	99792
BR	Herbarium sheet		BR0000013877941	Becquet, A.		861					0	3	1935		Solanum	terminale	Forssk.	Solanum terminale Forssk. [1]		Burundi	Ngozi			Gundava, Ngozi		2.55	S	29.5	E	DMS	5	GAZ	-2.916667	29.833333	1700	0			umuhanuraguba		131755	99792
EA	Herbarium sheet			Beentje, H.J.		1108		Ndegwa, J.; Ndiang'ui, N.; Mutangah, J.G. & Nyakundi, D.			4	6	1985		Solanum	anguivi	Lam.	Solanum anguivi Lam. [2]		Kenya	Coast		Chawia Forest		Disturbed forest.	3.483333	S	38.35	E	DD	4	SPEC	-3.483333	38.35	1500	1550		Shrub to 2.2m high with cream and violet flowers.			47312	45162
EA	Herbarium sheet			Beentje, H.J.		1798					31	12	1984		Solanum	terminale	Forssk.	Solanum terminale Forssk. [1]		Kenya	Rift Valley	Kajiado	Ngong Hills	FTEA region: K6 East valley.	Valley thicket edge. Rare.	1.24	S	36.38	E	DM	4	GAZ	-1.4	36.633333	2060	0		Scrambler to 3m high with green-brown stem, calyx green, corolla lavender pink, ripe fruit red, anthers yellow.			66613	60209
EA	Herbarium sheet			Beentje, H.J.		1891					30	1	1985		Solanum	campylacanthum	Hochst. ex A.Rich.	Solanum campylacanthum Hochst. ex A.Rich. [3]		Kenya	Rift Valley	Kajiado	Ngong Hills	Hill North of Lamwia peak.	Montane bushland.	1.416667	S	36.633333	E	DD	4	SPEC	-1.416667	36.633333	2350	0		Shrub to 60cm high, corolla purple, fruits green and white, globose to 18mm.			48976	46801
EA	Herbarium sheet			Beentje, H.J.		2691					4	1	1986		Solanum	terminale	Forssk.	Solanum terminale Forssk. [1]		Kenya	Eastern	Meru	Mount Kenya forest	FTEA region: K4 About 2km from Meru, Mt. Kenya Lodge in WNW direction.	Hagenia woodland.	0.098	S	37.26	E	DM	4	GAZ	-0.163333	37.433333	2950	0		Herb to 40cm with white flowers.			66560	60156
EA	Herbarium sheet			Beentje, H.J.		3205					5	3	1987		Solanum	schumannianum	Dammer	Solanum schumannianum Dammer		Kenya	Central		Aberdare National Park	Ark Lodge.	Weedy area around waterhole.	0.25	S	36.42	E	DM	4	GAZ	-0.416667	36.7	2290	0		Small shrub with cream flowers and red fruit.			47419	45267
EA	Herbarium sheet			Beentje, H.J.; Ndiang'ui, N.; Mutangah, J.G.; Nyakundi, D.		413					13	5	1985		Solanum	aculeatissimum	Jacq.	Solanum aculeatissimum Jacq. [1]		Kenya	Coast	Taita Taveta	Mbololo Forest	FTEA region: K7	Forest edge, on steep slopes.	3.19	S	38.27	E	DM	4	SPEC	-3.316667	38.45	1425	1850		Woody herb, fruits solitary.			66850	60445
K	Herbarium sheet		K000441848	Beer, J.S. de		576					16	1	1958		Solanum	supinum	Dunal	Solanum supinum Dunal		Botswana	Central		Mahalapye	Morale Exp. Station		23.1	S	26.833333	E	DD		GAZ	-23.1	26.833333	975	0					55556	52558
K	Herbarium sheet		K000788759	Beesley, J.S.S.		285					11	12	1966		Solanum	terminale	Forssk.	Solanum terminale Forssk. [1]		Tanzania	Morogoro		Nguru Mountains	[T6]	forest edge	0		0					0	0	1500	0	ca.	shrub			86189	74026
BR	Herbarium sheet		BR0000014794285	Beesley, J.S.S.		285					11	12	1966		Solanum	terminale	Forssk.	Solanum terminale Forssk. [1]		Tanzania	Morogoro		Nguru Mountains	[T6]	forest edge	0		0					0	0	1500	0	ca.	shrub			131210	74026
MO	Herbarium sheet	4060741		Béguin, D.		108		Gautier, L.			2	6	1986		Solanum	scabrum	Mill.	Solanum scabrum Mill. [4]		Côte d'Ivoire				Toumodi		0		0					0	0	130	0			Foue		147788	112822
EA	Herbarium sheet			Belcher, C.	H	138	53				0	0	0		Solanum	terminale	Forssk.	Solanum terminale Forssk. [1]		Kenya	Central	Nyandarua	Kinangop	FTEA region: K4		0.44	S	36.41	E	DM	4	GAZ	-0.733333	36.683333	0	0		Plant with pale lilac and yellow flowers.			66550	60146
BR	Herbarium sheet			Bellefroid, V.		17					16	9	1909		Solanum	dasyphyllum	Schumach. & Thonn.	Solanum dasyphyllum Schumach. & Thonn.		Democratic Republic of th	Orientale		Simba			0.6	N	22.933333	E	DD		GAZ	0.6	22.933333	0	0					56216	53149
EA	Herbarium sheet			Bellehur, A.	Ab	8					10	6	1950		Solanum	somalense	Franch.	Solanum somalense Franch.		Ethiopia			Eloha		Along roadside and salty area.	0		0					0	0	500	0		Erect shrub to 4ft high with fruit.			47202	45057
FT	Herbarium sheet			Bellini, A.		335					4	9	1909		Solanum	memphiticum	J.F.Gmel.	Solanum memphiticum J.F.Gmel.		Eritrea	Debub			Adi Ugri [=Mendefera] - Mai Tacala; ('Sarae')		0		0					0	0	0	0					51334	48708
FT	Herbarium sheet			Bellini, A.		336					17	6	1909		Solanum	schimperianum	Hochst. ex A.Rich.	Solanum schimperianum Hochst. ex A.Rich.		Eritrea	Debub		Adi Ugri	Adi Ugri; [=Mendefera] ('Sarae')		14.5308	N	38.4859	E	DMS		GAZ	14.885556	38.816389	0	0					51326	48700
FT	Herbarium sheet			Bellini, A.		356					23	5	1909		Solanum	campylacanthum	Hochst. ex A.Rich.	Solanum campylacanthum Hochst. ex A.Rich. [3]		Eritrea	Debub		Adi Ugri	Adi Ugri - Bairae;		14.885556	N	38.816389	E	DD		GAZ	14.885556	38.816389	2000	0					51324	48698
FT	Herbarium sheet			Bellini, A.		357					0	5	1909		Solanum	incanum	L.	Solanum incanum L. [4]		Eritrea	Debub			Mai Daaro ('Sarae')		14.4917	N	38.2843	E	DD		GAZ	14.4917	38.2843	0	0					51325	48699
FT	Herbarium sheet			Bellini, A.		464					13	8	1909		Solanum	villosum	Mill.	Solanum villosum Mill. [6]		Eritrea	Debub		Adi Ugri	[=Mendefera] ('Sarae')		14.5308	N	38.4859	E	DMS		GAZ	14.885556	38.816389	0	0					51333	48707
FT	Herbarium sheet			Bels, L.		60					6	4	1950		Solanum	torvum	Sw.	Solanum torvum Sw. [3]		Nigeria			Lagos	Iganmu		0		0					0	0	0	0					124770	96531
BH	Herbarium sheet		BH000039537	Belsky, J.		96					16	4	1981		Solanum	coagulans	Forssk.	Solanum coagulans Forssk. [1]		Tanzania	Mara/Simiyu		Serengeti National Park	SRI airstrip	mid-catena, patchy short-mid grassplains; associated species Sporobolus spicatus, Digitaria macroblephara	0		0					0	0	0	0		perennial herb 50 cm; purple flowers with spines on fruit			62848	57437
BH	Herbarium sheet		BH000039576	Belsky, J.		196					11	5	1981		Solanum	setaceum	Dammer	Solanum setaceum Dammer [2]		Tanzania	Tanga		Serengeti National Park	SRI tennis court	hightly disturbed, sand soil; associated species Tagetes minima, Bidens pilosa, Erlanea cordifolia	2.320659	S	34.835869	E	DD	7	GAZ	-2.320659	34.835869	0	0		perennial shrubby herb with orange berries			62882	57471
K	Herbarium sheet		K001155948	Ben, D. van der		185					7	3	1953		Solanum	tarderemotum	Bitter	Solanum tarderemotum Bitter		Democratic Republic of th	Nord-Kivu		Lac Kivu	La Sebaya à Mgisa	bord du ruisseau	0		0					0	0	0	0		ca. 1 m, un peu etalée; fleurs blanches, anthères jaunes, grandes; fruits verts; tiges rougeâtres et canalées			135519	102688
BR	Herbarium sheet		BR0000014796913	Ben, D. van der		548					24	6	1953		Solanum	terminale	Forssk.	Solanum terminale Forssk. [1]		Democratic Republic of th	Nord-Kivu		Goma	route Goma-Costermanville, environs de Goma	lave portant une jeune forêt	1.41	S	29.14	E	DMS	5	GAZ	-1.683333	29.233333	0	0		fleurs blanches legerement teintées de mauve; anthères tres jaunes			131538	99613
K	Herbarium sheet		K000788656	Ben, D. van der		548					24	6	1953		Solanum	terminale	Forssk.	Solanum terminale Forssk. [1]		Democratic Republic of th	Nord-Kivu		Goma	route Goma-Costermanville, environs de Goma	lave portant une jeune forêt	1.41	S	29.14	E	DMS	5	GAZ	-1.683333	29.233333	0	0		fleurs blanches legerement teintées de mauve; anthères tres jaunes			139194	99613
BR	Herbarium sheet		BR0000014796906	Ben, D. van der		909					29	9	1953		Solanum	terminale	Forssk.	Solanum terminale Forssk. [1]		Democratic Republic of th	Sud Kivu		Idjwi	Lac Kivu, Réserve C N Ki, Kalambo	forêt	2.025572	S	28.573983	E	DMS	7	GAZ	-2.048811	28.961064	1500	0		liane fleurs bleuâtres	nyangere	Kihavu	131539	99614
K	Herbarium sheet		K001155985	Ben, D. van der		1430					20	4	1954		Solanum	tarderemotum	Bitter	Solanum tarderemotum Bitter		Democratic Republic of th	Orientale		Lac Albert	village Makatji [Mahagi], un peu au S de Ndaro	galerie forestière de la Nyaviriki	1.57	S	31	E	DMS		GAZ	-1.95	31	0	0		50-60 cm; fleurs blanches			134516	101922
BR	Herbarium sheet		BR0000014797484	Ben, D. van der		1853					24	1	1958		Solanum	terminale	Forssk.	Solanum terminale Forssk. [1]		Burundi	Gitega		Gitega	Kitega [=Gitega], Bweru, Riv. Karusi entre ponts 18 et 19 de piste allemande		3.26	S	29.56	E	DMS	5	GAZ	-3.433333	29.933333	1500	0					131759	99796
FT	Herbarium sheet			Benedetto, P.		19					0	5	1938		Solanum	campylacanthum	Hochst. ex A.Rich.	Solanum campylacanthum Hochst. ex A.Rich. [3]		Ethiopia	Oromia		Sajo			8.533333	N	34.8	E	DD		GAZ	8.533333	34.8	0	0					51337	48711
FT	Herbarium sheet			Benedetto, P.		26					0	9	1938		Solanum	terminale	Forssk.	Solanum terminale Forssk. [1]		Ethiopia	Oromia	West Shewa	Ambo			8.59	N	37.51	E	DMS		GAZ	8.983333	37.85	0	0					51342	48716
FT	Herbarium sheet			Benedetto, P.		47					0	6	1938		Solanum	anguivi	Lam.	Solanum anguivi Lam. [2]		Ethiopia	Oromia		Sajo			8.533333	N	34.8	E	DD		GAZ	8.533333	34.8	0	0					51339	48713
FT	Herbarium sheet			Benedetto, P.		49					0	6	1938		Solanum	villosum	Mill.	Solanum villosum Mill. [6]		Ethiopia	Oromia		Sajo			8.32	N	34.48	E	DMS		GAZ	8.533333	34.8	0	0					51349	48723
FT	Herbarium sheet			Benedetto, P.		80					0	10	1938		Solanum	schimperianum	Hochst. ex A.Rich.	Solanum schimperianum Hochst. ex A.Rich.		Ethiopia	Oromia		Bishoftu			8.45	N	38.59	E	DMS		GAZ	8.75	38.983333	0	0					51341	48715
FT	Herbarium sheet			Benedetto, P.		137					0	7	1938		Solanum	giganteum	Jacq.	Solanum giganteum Jacq.		Ethiopia	Oromia			Dembidollo / Sajo;		8.32	N	34.48	E	DMS		GAZ	8.533333	34.8	0	0					51335	48709
FT	Herbarium sheet			Benedetto, P.		390					0	3	1939		Solanum	runsoriense	C.H.Wright	Solanum runsoriense C.H.Wright		Ethiopia	Oromia		Ghidami	Welega region		8.59	N	34.37	E	DMS		GAZ	8.983333	34.616667	0	0					51336	48710
FT	Herbarium sheet			Benedetto, P.		449					0	6	1939		Solanum	capsicoides	All.	Solanum capsicoides All. [1]		Ethiopia	Oromia		Ghidami	Welega region		8.59	N	34.37	E	DMS		GAZ	8.983333	34.616667	0	0					51338	48712
FT	Herbarium sheet			Benedetto, P.		616					0	11	1939		Solanum	marginatum	L.f.	Solanum marginatum L.f.		Ethiopia	Oromia			Ghidami, sul monte;		8.59	N	34.37	E	DMS		GAZ	8.983333	34.616667	0	0					51340	48714
FT	Herbarium sheet			Benedictis, A. de		180					18	4	1932		Solanum	coagulans	Forssk.	Solanum coagulans Forssk. [1]		Eritrea				Massaua, Mai Atal;		0		0					0	0	0	0					51564	48911
FT	Herbarium sheet			Benedictis, A. de		389					18	4	1932		Solanum	villosum	Mill.	Solanum villosum Mill. [6]		Eritrea	Debub		Embatakalla			15.2505	N	39.045	E	DMS		GAZ	15.418056	39.080556	1300	0					51566	48913
FT	Herbarium sheet			Benedictis, A. de		494					14	4	1932		Solanum	coagulans	Forssk.	Solanum coagulans Forssk. [1]		Eritrea	Debub			torrente Zula. ('Assaorta')		15.1444	N	39.4004	E	DMS		GAZ	15.245556	39.667778	0	0					51563	48910
FT	Herbarium sheet			Benedictis, A. de		496					14	4	1932		Solanum	forskalii	Dunal	Solanum forskalii Dunal		Eritrea	Debub		Dancalia	Torrente Cusrale.		14.45	N	40.3	E	DMS		GAZ	14.75	40.5	0	0					51562	48909
FT	Herbarium sheet			Benedictis, A. de		502					14	4	1932		Solanum	incanum	L.	Solanum incanum L. [4]		Eritrea	Anseba			Addis (?); ('Assaorta')		15.333333	N	38.833333	E	DD		GAZ	15.333333	38.833333	0	0					51565	48912
K	Herbarium sheet		K000489420	Bennett, ?		33					0	0	1906		Solanum	anguivi	Lam.	Solanum anguivi Lam. [2]		Nigeria	Edo		Benin			6.333333	N	5.633333	E	DD		GAZ	6.333333	5.633333	0	0		Leaf and seed. Shrub. Semi-domesticated non-prickly plants.			55669	52664
MO	Herbarium sheet			Benoist, R.		47					5	8	1950		Solanum	mauritianum	Scop.	Solanum mauritianum Scop. [2]		Madagascar	Antananarivo		Tsimbazaza	Parc de Tsimbazaza		18.55	S	47.31	E	DMS		SPEC	-18.916667	47.516667	800	1000		arbuste de 2m, fleurs violacees			18800	19797
P	Herbarium sheet		P00352496	Benoist, R.		47					5	8	1950		Solanum	mauritianum	Scop.	Solanum mauritianum Scop. [2]		Madagascar	Antananarivo		Tsimbazaza	Parc de Tsimbazaza		18.55	S	47.31	E	DMS		SPEC	-18.916667	47.516667	800	1000		arbuste de 2m, fleurs violacees			24468	19797
P	Herbarium sheet		P00343412	Benoist, R.		62					5	8	1950		Solanum	americanum	Mill.	Solanum americanum Mill.		Madagascar	Antananarivo	Antananarivo-Nord	Tananarive	environ de Tananarive	Rizière et coteaux secs.	18.916667	S	47.516667	E	DD		GAZ	-18.916667	47.516667	0	0					24067	25008
P	Herbarium sheet		P00349250	Benoist, R.		105					22	5	1950		Solanum	erythracanthum	Dunal	Solanum erythracanthum Dunal		Madagascar	Antananarivo	Antananarivo-ville	Alasora			18.57	S	47.34	E	DMS		GAZ	-18.95	47.566667	0	0					24126	25058
P	Herbarium sheet		P00338701	Benoist, R.		147					18	10	1951		Solanum	scabrum	Mill.	Solanum scabrum Mill. [4]		Madagascar	Toamasina			au km 26 de la route de Tamatave		18.166667	S	49.383333	E	DD		GAZ	-18.166667	49.383333	0	0		Fl. blanches.			24068	25009
P	Herbarium sheet		P00349249	Benoist, R.		1307					22	10	1951		Solanum	erythracanthum	Dunal	Solanum erythracanthum Dunal		Madagascar	Antananarivo		Ankaratra	Manjakatompo	Bord de chemin.	19.2	S	47.16	E	DMS	ca.	GAZ	-19.333333	47.266667	0	0					24127	25059
P	Herbarium sheet		P00338764	Benoist, R.		1599					14	6	1951		Solanum	anguivi	Lam.	Solanum anguivi Lam. [2]		Madagascar	Antananarivo		Tsimbazaza	Parc de Tsimbazaza		18.933333	S	47.533333	E	DD	ca.	GAZ	-18.933333	47.533333	0	0		FL. blanches, Fr. rouges.			24244	25159
P	Herbarium sheet		P00341644	Benoît, M.P.O.M.		533					18	11	1969		Solanum	terminale	Forssk.	Solanum terminale Forssk. [1]		Cameroon			Bia Koa	vers Nkui a 3 km de Bia Koa en bordure de la Sanaga		0		0					0	0	0	0		petite liane de 3 m de haut; fleur violette			86004	73951
BM	Herbarium sheet		BM000049646	Benson, F.M.		199					24	9	1956		Solanum	anguivi	Lam.	Solanum anguivi Lam. [2]		Zambia	Northern		Nyika Plateau	N. Rhodesia, near the edge of evergreen forest 1 1/2 mile from rest Hse.	short grassy downland near evergreen forest edge	10.592041	S	33.820605	E	DD		GAZ	-10.592041	33.820605	2134	0		bluey mauve flowers; orange fruit, poisonous			16221	16735
BM	Herbarium sheet		BM000847580	Benson, M.L.		s.n.					0	10	1929		Solanum	terminale	Forssk.	Solanum terminale Forssk. [1]		Kenya			Mua Hills			0		0					0	0	0	0		pink			13109	13627
K	Herbarium sheet		K000441159	Bent, J.T.		s.n.					0	0	1896		Solanum	forskalii	Dunal	Solanum forskalii Dunal		Sudan	Darfur			Nubia: About 21deg. lat.		0		0					0	0	0	1219					31833	31891
K	Herbarium sheet		K000922284	Bent, J.T.		s.n.					0	0	1896		Solanum	villosum	Mill.	Solanum villosum Mill. [6]		Sudan	Kassala	Red Sea		'Nubia, about 21 degrees latitude'		21.001481	N	37.048928	E	DD	ca.	GAZ	21.001481	37.048928	0	1219					157132	120229
EA	Herbarium sheet			Benz, L.		23					11	9	1977		Solanum	hastifolium	Hochst. ex Dunal	Solanum hastifolium Hochst. ex Dunal		Kenya	Rift Valley	Marsabit	Karari Escarpment	River at base of the Karari escarpment.	Riverine. a number growing together five in 3 metre square.	4.183333	N	36.4	E	DD		GAZ	4.183333	36.4	350	400		Small-bush-like plant to 1.5ft high with leaves that have a wavy edge and stem with short thorns.			47912	45756
EA	Herbarium sheet			Benz, L.		87					28	11	1977		Solanum	coagulans	Forssk.	Solanum coagulans Forssk. [1]		Kenya	Rift Valley	Turkana	Turkana	East Lake Turkana, Oteret River.	River margin.	2.22	N	35.5	E	DM	4	GAZ	2.366667	35.833333	0	0		Plant 1.75ft high with very large leaves, in flower.			49120	46945
BR	Herbarium sheet		6495442	Bequaert, J.C.C.		70					2	2	1911		Solanum	campylacanthum	Hochst. ex A.Rich.	Solanum campylacanthum Hochst. ex A.Rich. [3]		Democratic Republic of th				Kimbibi		0		0					0	0	0	0					155775	119478
K	Herbarium sheet		K000658803	Bequaert, J.C.C.		188					22	4	1944		Solanum	torvum	Sw.	Solanum torvum Sw. [3]		Liberia			Lakrata		in and near villages	0		0					0	0	0	0		common; flower white			60917	56054
BR	Herbarium sheet		8994356	Bequaert, J.C.C.		219			lectotype	Solanum bequaertii De Wild.	2	3	1912		Solanum	giganteum	Jacq.	Solanum giganteum Jacq.		Democratic Republic of th	Katanga			Shaba Prov., Lubumbashi [Elisabethville]		0		0					0	0	0	0		[long desription in Dutch on lectotype sheet]			155779	119481
BR	Herbarium sheet		8993045	Bequaert, J.C.C.		219			isolectotype	Solanum bequaertii De Wild.	2	3	1912		Solanum	giganteum	Jacq.	Solanum giganteum Jacq.		Democratic Republic of th	Katanga			Shaba Prov., Lubumbashi [Elisabethville]		0		0					0	0	0	0		[long desription in Dutch on lectotype sheet]			155780	119481
BR	Herbarium sheet		6495817	Bequaert, J.C.C.		232			syntype	Solanum tuntula De Wild.	27	12	1911		Solanum	campylacanthum	Hochst. ex A.Rich.	Solanum campylacanthum Hochst. ex A.Rich. [3]		Democratic Republic of th				Kilwa		0		0					0	0	0	0					155776	119479
BR	Herbarium sheet			Bequaert, J.C.C.		988					28	10	1913		Solanum	anomalum	Thonn.	Solanum anomalum Thonn.		Democratic Republic of th	Orientale		Barumbu			1.14	N	23.31	E	DMS		GAZ	1.233333	23.516667	0	0					56146	53079
BR	Herbarium sheet		BR0000014800771	Bequaert, J.C.C.		1036					30	10	1913		Solanum	terminale	Forssk.	Solanum terminale Forssk. [1]		Democratic Republic of th	Orientale			Barumbu	forêt	1.14	N	23.31	E	DMS	5	GAZ	1.233333	23.516667	0	0					131630	99694
BR	Herbarium sheet			Bequaert, J.C.C.		1138					0	0	1918		Solanum	anguivi	Lam.	Solanum anguivi Lam. [2]		Democratic Republic of th	Orientale		Barumbu			1.233333	N	23.516667	E	DD		GAZ	1.233333	23.516667	0	0					56101	53040
BR	Herbarium sheet			Bequaert, J.C.C.		1138					0	0	1918		Solanum	anguivi	Lam.	Solanum anguivi Lam. [2]		Democratic Republic of th	Orientale		Barumbu			1.233333	N	23.516667	E	DD		GAZ	1.233333	23.516667	0	0					56102	53040
BR	Herbarium sheet		BR0000014800788	Bequaert, J.C.C.		1242					21	11	1913		Solanum	terminale	Forssk.	Solanum terminale Forssk. [1]		Democratic Republic of th	Orientale			Yambuya	forêt	1.16	N	24.33	E	DMS	5	GAZ	1.266667	24.55	0	0					131631	99695
K	Herbarium sheet		K000489454	Bequaert, J.C.C.		1286		Linder, D.H.			28	10	1926		Solanum	anomalum	Thonn.	Solanum anomalum Thonn.		Liberia	Gbapolu		Maylakwelli			7.12	N	10.09	W	DMS		GAZ	7.2	-10.15	0	0		Flowers white. Fruit red.			55701	52695
BR	Herbarium sheet			Bequaert, J.C.C.		1521					17	12	1913		Solanum	giganteum	Jacq.	Solanum giganteum Jacq.		Democratic Republic of th	Orientale		Panga			1.51	N	26.25	E	DMS		GAZ	1.85	26.416667	0	0					56218	53151
BR	Herbarium sheet		BR0000014800801	Bequaert, J.C.C.		1715					2	1	1914		Solanum	terminale	Forssk.	Solanum terminale Forssk. [1]		Democratic Republic of th	Orientale		Avakubi	Avakubi	forêt	1.2	N	27.35	E	DMS	5	GAZ	1.333333	27.583333	0	0					131632	99696
BR	Herbarium sheet		BR0000014800795	Bequaert, J.C.C.		1915					13	1	1914		Solanum	terminale	Forssk.	Solanum terminale Forssk. [1]		Democratic Republic of th	Orientale			Avakubi	forêt	1.2	N	27.35	E	DMS	5	GAZ	1.333333	27.583333	0	0					131633	99697
BR	Herbarium sheet		BR0000014800764	Bequaert, J.C.C.		1915					13	1	1914		Solanum	terminale	Forssk.	Solanum terminale Forssk. [1]		Democratic Republic of th	Orientale			Avakubi	forêt	1.2	N	27.35	E	DMS	5	GAZ	1.333333	27.583333	0	0					131634	99697
BR	Herbarium sheet			Bequaert, J.C.C.		2261					3	2	1914		Solanum	dasyphyllum	Schumach. & Thonn.	Solanum dasyphyllum Schumach. & Thonn.		Democratic Republic of th	Orientale		Penge			1.333333	N	28.15	E	DD		GAZ	1.333333	28.15	0	0					56183	53116
K	Herbarium sheet		K000441485	Bequaert, J.C.C.		2371					8	2	1914		Solanum	macrocarpon	L.	Solanum macrocarpon L. [1]		Democratic Republic of th	Orientale		Penge		anciennes cultures.	1.333333	N	28.15	E	DD		GAZ	1.333333	28.15	0	0		fleurs blanches légèrement violacées.			43899	42033
BR	Herbarium sheet		8992895	Bequaert, J.C.C.		2797			holotype	Solanum rugulosum De Wild.	6	3	1914		Solanum	aculeastrum	Dunal	Solanum aculeastrum Dunal		Democratic Republic of th				Irumu [?]		0		0					0	0	0	0					155752	119466
BR	Herbarium sheet		8993229	Bequaert, J.C.C.		2797			holotype	Solanum rugulosum De Wild.	6	3	1914		Solanum	aculeastrum	Dunal	Solanum aculeastrum Dunal		Democratic Republic of th				Irumu [?]		0		0					0	0	0	0					155753	119466
BR	Herbarium sheet		BR0000014796005	Bequaert, J.C.C.		2859					9	3	1914		Solanum	terminale	Forssk.	Solanum terminale Forssk. [1]		Democratic Republic of th	Orientale	Ituri	Irumu		galerie forestière dans la savane	1.27	S	29.52	E	DMS	5	GAZ	-1.45	29.866667	0	0		liane a fl. bleu violette			131470	99549
BR	Herbarium sheet		BR0000014796098	Bequaert, J.C.C.		3344					2	4	1914		Solanum	terminale	Forssk.	Solanum terminale Forssk. [1]		Democratic Republic of th	Nord-Kivu		Beni		savane herbeuse	0.29	N	29.28	E	DMS	5	GAZ	0.483333	29.466667	0	0		liane a fleurs blanches			131479	99558
BR	Herbarium sheet		BR0000014798081	Bequaert, J.C.C.		3344					2	4	1914		Solanum	terminale	Forssk.	Solanum terminale Forssk. [1]		Democratic Republic of th	Nord-Kivu		Beni		savane herbeuse	0.29	N	29.28	E	DMS	5	GAZ	0.483333	29.466667	0	0		liane a fleurs blanches			131480	99558
BR	Herbarium sheet		BR0000008994431	Bequaert, J.C.C.		3616			lectotype	Solanum butaguense De Wild.	13	4	1914		Solanum	terminale	Forssk.	Solanum terminale Forssk. [1]		Democratic Republic of th				Butagu, Ruwenzori		0		0					0	0	2200	0		liane a fl. bleues, a baies rouges			130449	98848
BR	Herbarium sheet		BR0000008993502	Bequaert, J.C.C.		3616			isolectotype	Solanum butaguense De Wild.	13	4	1914		Solanum	terminale	Forssk.	Solanum terminale Forssk. [1]		Democratic Republic of th				Butagu, Ruwenzori		0		0					0	0	2200	0		liane a fl. bleues, a baies rouges			130450	98848
BR	Herbarium sheet		BR0000008993472	Bequaert, J.C.C.		3616			isolectotype	Solanum butaguense De Wild.	13	4	1914		Solanum	terminale	Forssk.	Solanum terminale Forssk. [1]		Democratic Republic of th				Butagu, Ruwenzori		0		0					0	0	2200	0		liane a fl. bleues, a baies rouges			130451	98848
BR	Herbarium sheet		8993199	Bequaert, J.C.C.		3699			isolectotype	Solanum ruwenzoriense De Wild.	0	0	1919		Solanum	anguivi	Lam.	Solanum anguivi Lam. [2]		Democratic Republic of th				'Ruwenzori, Vallée du Butagu'		0		0					0	0	3000	0					155742	119460
BR	Herbarium sheet		8993182	Bequaert, J.C.C.		3699			lectotype	Solanum ruwenzoriense De Wild.	0	0	1919		Solanum	anguivi	Lam.	Solanum anguivi Lam. [2]		Democratic Republic of th				'Ruwenzori, Vallée du Butagu'		0		0					0	0	3000	0					155743	119460
BR	Herbarium sheet		8992987	Bequaert, J.C.C.		3738			holotype	Solanum aurantiacobaccatum De Wild.	16	4	1914		Solanum	anguivi	Lam.	Solanum anguivi Lam. [2]		Democratic Republic of th						0		0					0	0	2200	0	+/-	fl. blanches á trest faible feinte lilas; fruit baie orangée			155739	119457
K	Herbarium sheet		K000788664	Bequaert, J.C.C.		3744					2	4	1915		Solanum	terminale	Forssk.	Solanum terminale Forssk. [1]		Democratic Republic of th	Nord-Kivu		Beni			0		0					0	0	0	0					86142	73983
BR	Herbarium sheet		8992901	Bequaert, J.C.C.		4340			holotype	Solanum subhastatum De Wild. [1]	17	5	1914		Solanum	aculeastrum	Dunal	Solanum aculeastrum Dunal		Democratic Republic of th				Ruuverori (Lamia) [?almost illegible}		0		0					0	0	0	0		fl. blanches			155751	119465
BR	Herbarium sheet		BR0000008993151	Bequaert, J.C.C.		4676			lectotype	Solanum longipedicellatum De Wild. [2]	3	6	1914		Solanum	runsoriense	C.H.Wright	Solanum runsoriense C.H.Wright		Democratic Republic of th				Ruwenzori, Lanuri valley		0.36	N	29.5215	E	DMS		GAZ	0.6	29.870833	3000	0	ca.	liane a fleur bleu violacée			130432	98846
BR	Herbarium sheet		BR0000008993120	Bequaert, J.C.C.		4676			isolectotype	Solanum longipedicellatum De Wild. [2]	3	6	1914		Solanum	runsoriense	C.H.Wright	Solanum runsoriense C.H.Wright		Democratic Republic of th				Ruwenzori, Lanuri valley		0.36	N	29.5215	E	DMS		GAZ	0.6	29.870833	3000	0	ca.	liane a fleur bleu violacée			130433	98846
LWI	Herbarium sheet		LWI486608136	Bequaert, J.C.C.		4676			isolectotype	Solanum longipedicellatum De Wild. [2]	3	6	1914		Solanum	runsoriense	C.H.Wright	Solanum runsoriense C.H.Wright		Democratic Republic of th				Ruwenzori, Lanuri valley		0.36	N	29.5215	E	DMS		GAZ	0.6	29.870833	3000	0	ca.	liane a fleur bleu violacée			130434	98846
BR	Herbarium sheet		8993380	Bequaert, J.C.C.		5333			isotype	Solanum cyaneopurpureum De Wild.	18	8	1914		Solanum	cyaneopurpureum	De Wild.	Solanum cyaneopurpureum De Wild.		Democratic Republic of th				Mumosho, Kabare, Kivu prov.		0		0					0	0	0	0		fl. bleu fraiche; baies rouges			155758	119471
BR	Herbarium sheet		8993052	Bequaert, J.C.C.		5333			holotype	Solanum cyaneopurpureum De Wild.	18	8	1914		Solanum	cyaneopurpureum	De Wild.	Solanum cyaneopurpureum De Wild.		Democratic Republic of th				Mumosho, Kabare, Kivu prov.		0		0					0	0	0	0		fl. bleu fraiche; baies rouges			155759	119471
BR	Herbarium sheet		8994417	Bequaert, J.C.C.		5333			isotype	Solanum cyaneopurpureum De Wild.	18	8	1914		Solanum	cyaneopurpureum	De Wild.	Solanum cyaneopurpureum De Wild.		Democratic Republic of th				Mumosho, Kabare, Kivu prov.		0		0					0	0	0	0		fl. bleu fraiche; baies rouges			155760	119471
BR	Herbarium sheet		8994479	Bequaert, J.C.C.		5492					29	8	1914		Solanum	campylacanthum	Hochst. ex A.Rich.	Solanum campylacanthum Hochst. ex A.Rich. [3]		Democratic Republic of th	Sud-Kivu	Mumosho	Kabare			0		0					0	0	0	0		Steppe des bordes du lac fl. vioblles, fruits jaunes.			155771	119476
BR	Herbarium sheet		BR0000014796104	Bequaert, J.C.C.		6424					30	12	1914		Solanum	terminale	Forssk.	Solanum terminale Forssk. [1]		Democratic Republic of th	Nord-Kivu			Masisi-Walikale		0		0					0	0	0	0					131478	99557
BR	Herbarium sheet		BR0000008993489	Bequaert, J.C.C.		6531			lectotype	Solanum lianiforme De Wild.	7	1	1915		Solanum	terminale	Forssk.	Solanum terminale Forssk. [1]		Democratic Republic of th	Nord-Kivu			Walikale	forêt vierge	0		0					0	0	0	0		liane a fl. bleu pourpre			130452	98849
BR	Herbarium sheet		BR0000008994448	Bequaert, J.C.C.		6531			isolectotype	Solanum lianiforme De Wild.	7	1	1915		Solanum	terminale	Forssk.	Solanum terminale Forssk. [1]		Democratic Republic of th	Nord-Kivu			Walikale	forêt vierge	0		0					0	0	0	0		liane a fl. bleu pourpre			130453	98849
BR	Herbarium sheet		BR0000014794735	Bequaert, J.C.C.		7747					3	6	1915		Solanum	terminale	Forssk.	Solanum terminale Forssk. [1]		Democratic Republic of th	Bas-Congo	Bas-Congo	Thysville	[Mbanza-Ngungu]	vallen boisé dans le steppe	5.15	S	14.52	E	DMS	5	GAZ	-5.25	14.866667	0	0		liane fl. bleu violacée			131348	99446
K	Herbarium sheet		K000658766	Berg, D.A. van		s.n.					29	5	1967		Solanum	elaeagnifolium	Cav.	Solanum elaeagnifolium Cav. [1]		South Africa	Free State		Farm Froodiuitzicht		land heavily infested	0		0					0	0	0	0			satansbos	Afrikaans	60880	56019
P	Herbarium sheet		P00344152	Berhaut, R.P.		1376					0	2	1951		Solanum	forskalii	Dunal	Solanum forskalii Dunal		Senegal	Saint-Louis		Gandiole	Région du fleuve Sénégal. Gandiole		0		0					0	0	0	0					60271	55508
BR	Herbarium sheet			Berhaut, R.P.		1560					0	11	1950		Solanum	cerasiferum	Dunal	Solanum cerasiferum Dunal		Senegal			Moutholland			0		0					0	0	0	0					56172	53105
P	Herbarium sheet		P00344151	Berhaut, R.P.		2326					0	10	1951		Solanum	forskalii	Dunal	Solanum forskalii Dunal		Senegal	Saint-Louis			Région du fleuve Sénégal		0		0					0	0	0	0					60269	55506
K	Herbarium sheet		K000489369	Berhaut, R.P.		3205					17	9	1953		Solanum	incanum	L.	Solanum incanum L. [4]		Senegal	Tambacounda		Tambacounda			13.5	N	13.75	W	DD		GAZ	13.5	-13.75	0	0					55617	52614
MO	Herbarium sheet	2833027		Berkel, N.J. van		62					27	2	1979		Solanum	burchellii	Dunal	Solanum burchellii Dunal		South Africa	Northern Cape		Komaan	SSE of Bruenkop		29.808333	S	17.426667	E	DD		SPEC	-29.808333	17.426667	500	0					50225	47719
FT	Herbarium sheet			Berkhadle, A.M.I.		303					30	6	1989		Solanum	pampaninii	Chiov.	Solanum pampaninii Chiov.		Somalia	Shabeellaha		Mogadishu	SW of town		0		0					0	0	0	0					51350	48724
P	Herbarium sheet		P00338766	Bernard, F.		95818					0	4	1898		Solanum	anguivi	Lam.	Solanum anguivi Lam. [2]		Madagascar	Toamasina	Toamasina Urban	Tamatave			18.166667	S	49.383333	E	DD		GAZ	-18.166667	49.383333	0	0					24246	25161
P	Herbarium sheet		P00338767	Bernard, F.		95819					0	7	1898		Solanum	anguivi	Lam.	Solanum anguivi Lam. [2]		Madagascar	Toamasina	Toamasina Urban	Tamatave			18.166667	S	49.383333	E	DD		GAZ	-18.166667	49.383333	0	0					24245	25160
P	Herbarium sheet		P00352495	Bernard, J.		95841					0	7	1896		Solanum	mauritianum	Scop.	Solanum mauritianum Scop. [2]		Madagascar	Toamasina	Toamasina Urban	Tamatave			18.1	S	49.23	E	DMS		GAZ	-18.166667	49.383333	0	0					24469	25360
TAN	Herbarium sheet			Bernard, R.		813		Ramiadana, J. & Jocelyn, J.			14	2	2008		Solanum	madagascariense	Dunal	Solanum madagascariense Dunal [1]		Madagascar	Mahajanga			ruisseau Ambatoharanana Andranomena commune rural de Matsoandakana, district de Befandrina Nord		15.0749	S	49.2046	E	DMS		SPEC	-15.130278	49.346111	1180	0		liane de fleurs violettes (silicagel)			133883	101493
TAN	Herbarium sheet			Bernard, R.		891		Ramiadana, J. & Jocelyn, J.			24	2	2008		Solanum	trichopetiolatum	D'Arcy & Rakot.	Solanum trichopetiolatum D'Arcy & Rakot.		Madagascar	Mahajanga			ruisseau d'Andasinananatsomanga Amparihy, commune rurale de Matsoandakana		14.5533	S	49.2544	E	DMS		SPEC	-14.925833	49.428889	1084	0		liane en fleurs de couleur violette (silicagel)			133879	101490
MO	Herbarium sheet			Bernard, R.		891		Ramiadana, J. & Jocelyn, J.			24	2	2008		Solanum	trichopetiolatum	D'Arcy & Rakot.	Solanum trichopetiolatum D'Arcy & Rakot.		Madagascar	Mahajanga			ruisseau d'Andasinananatsomanga Amparihy, commune rurale de Matsoandakana		14.5533	S	49.2544	E	DMS		SPEC	-14.925833	49.428889	1084	0		liane en fleurs de couleur violette (silicagel)			133880	101490
TAN	Herbarium sheet			Bernard, R.		925		Ramiadana, J. & Jocelyn, J.			24	2	2008		Solanum	trichopetiolatum	D'Arcy & Rakot.	Solanum trichopetiolatum D'Arcy & Rakot.		Madagascar	Mahajanga			ruisseau d'Andasinananatsomanga Amparihy, commune rurale de Matsoandakana		14.5539	S	49.2541	E	DMS		SPEC	-14.9275	49.428056	1206	0		liane en fleurs de couleur violette (silicagel)			133872	101484
MO	Herbarium sheet		MO-2652803	Bernard, R.		925		Ramiadana, J. & Jocelyn, J.			24	2	2008		Solanum	trichopetiolatum	D'Arcy & Rakot.	Solanum trichopetiolatum D'Arcy & Rakot.		Madagascar	Mahajanga			ruisseau d'Andasinananatsomanga Amparihy, commune rurale de Matsoandakana		14.5539	S	49.2541	E	DMS		SPEC	-14.9275	49.428056	1206	0		liane en fleurs de couleur violette (silicagel)			133873	101484
G	Herbarium sheet		G00181095	Bernard, R.		1309		et al			21	1	2009		Solanum	torvum	Sw.	Solanum torvum Sw. [3]		Madagascar	Antsiranana		Bemanevika	Bandrakorony, pres du ruisseau de Betsitsiky sur la presqu'ile Ampasindava	forêt primaire subhumide de basse altitude	13.4533	S	47.5958	E	DMS		GPS	-13.759167	47.999444	0	260		herb de 1 m; sepale vert; petale blanche, etamine jaune			85850	73874
NU	Herbarium sheet			Bernard, R.T.	NN	2					20	11	1986		Solanum	rubetorum	Dunal	Solanum rubetorum Dunal		South Africa	Eastern Cape		Maitland Mines	6 km from Van Stadens River Mouth		33.58	S	25.17	E	DMS		SPEC	-33.966667	25.283333	0	0					77524	68229
K	Herbarium sheet		K000658814	Bernardi, L.		8244					24	2	1962		Solanum	torvum	Sw.	Solanum torvum Sw. [3]		Côte d'Ivoire	Abidjan		Adiopodoumé	near ORSTOM		5.340856	N	4.133465	W	DD		GAZ	5.340856	-4.133465	0	0		frutex squalidus, importatus, obvius			60927	56064
P	Herbarium sheet		P00341566	Bernardi, L.		8681					15	3	1962		Solanum	terminale	Forssk.	Solanum terminale Forssk. [1]		Côte d'Ivoire	Lagunes		Yapo-Nord	ad orientem-oppidi	per semintas nemorosas in silva, in apricis	0		0					0	0	0	0		frutex sarmentosus floribus violaceis antheris flavis; baccis racemosis viridibus deinde coccineis; foliis discoloris			86022	73969
US	Herbarium sheet	2631936		Bernardi, L.		8681					15	3	1962		Solanum	terminale	Forssk.	Solanum terminale Forssk. [1]		Côte d'Ivoire	Lagunes		Yapo-Nord	ad orientem-oppidi	per semintas nemorosas in silva, in apricis	0		0					0	0	0	0		frutex sarmentosus floribus violaceis antheris flavis; baccis racemosis viridibus deinde coccineis; foliis discoloris			86106	73969
G	Herbarium sheet		G00443447	Bernardi, L.		8681					15	3	1962		Solanum	terminale	Forssk.	Solanum terminale Forssk. [1]		Côte d'Ivoire	Lagunes		Yapo-Nord	ad orientem-oppidi	per semintas nemorosas in silva, in apricis	0		0					0	0	0	0		frutex sarmentosus floribus violaceis antheris flavis; baccis racemosis viridibus deinde coccineis; foliis discoloris			122748	73969
G	Herbarium sheet		G00442874	Bernardi, L.		9183					0	2	1962		Solanum	nigriviolaceum	Bitter	Solanum nigriviolaceum Bitter		Kenya	Eastern		Mt. Kenya	N slope		0		0					0	0	0	2300		omnius spinosa; fl. violaceis			85821	73847
P	Herbarium sheet		P00343423	Bernardi, L.		11372					0	11	1967		Solanum	heinianum	D'Arcy & R.C.Keating	Solanum heinianum D'Arcy & R.C.Keating		Madagascar	Toliara		Tulear	per viam ad Ihosy, km 15-22		0		0					0	0	0	0		Arbuscula ramis vimineis, rubescentibus, armata, foliis parve angoste-ellipticis, valde discoloribus, baccis virido-luteis, floribus albescentibus; semel vidi.			24000	24951
G	Herbarium sheet			Bernardi, L.		11372					0	11	1967		Solanum	heinianum	D'Arcy & R.C.Keating	Solanum heinianum D'Arcy & R.C.Keating		Madagascar	Toliara		Tulear	per viam ad Ihosy, km 15-22		0		0					0	0	0	0		Arbuscula ramis vimineis, rubescentibus, armata, foliis parve angoste-ellipticis, valde discoloribus, baccis virido-luteis, floribus albescentibus; semel vidi.			24001	24951
E	Herbarium sheet		E00526629	Bernardi, L.		11372					0	11	1967		Solanum	heinianum	D'Arcy & R.C.Keating	Solanum heinianum D'Arcy & R.C.Keating		Madagascar	Toliara		Tulear	per viam ad Ihosy, km 15-22		0		0					0	0	0	0		Arbuscula ramis vimineis, rubescentibus, armata, foliis parve angoste-ellipticis, valde discoloribus, baccis virido-luteis, floribus albescentibus; semel vidi.			125902	24951
P	Herbarium sheet		P00343424	Bernardi, L.		11407					12	11	1967		Solanum	betroka	D'Arcy & Rakot.	Solanum betroka D'Arcy & Rakot.		Madagascar	Toliara			per viam Tulear-Ihosy ad km 44		0		0					0	0	250	300		Frutex sarmentosus sat foedus, cortice ochraceo, foliis menbranaceis discoloribus, petalis albis, antheris luteis.			23998	24950
G	Herbarium sheet		G00443619	Bernardi, L.		11407					12	11	1967		Solanum	betroka	D'Arcy & Rakot.	Solanum betroka D'Arcy & Rakot.		Madagascar	Toliara			per viam Tulear-Ihosy ad km 44		0		0					0	0	250	300		Frutex sarmentosus sat foedus, cortice ochraceo, foliis menbranaceis discoloribus, petalis albis, antheris luteis.			23999	24950
P	Herbarium sheet		P00343425	Bernardi, L.		11564					17	11	1967		Solanum	pyracanthos	Lam.	Solanum pyracanthos Lam. [1]		Madagascar	Antananarivo		Amboasary	de ranopsis ad Amboasary		0		0					0	0	100	150		Suffrutex armatissimus, viarius, fortasse introductus; rami virides, foliis quercinis subtus albo-tomentosis, costa pulchre aurantiaca, floribus violaceis.			23996	24949
G	Herbarium sheet			Bernardi, L.		11564					17	11	1967		Solanum	pyracanthos	Lam.	Solanum pyracanthos Lam. [1]		Madagascar	Antananarivo		Amboasary	de ranopsis ad Amboasary		0		0					0	0	100	150		Suffrutex armatissimus, viarius, fortasse introductus; rami virides, foliis quercinis subtus albo-tomentosis, costa pulchre aurantiaca, floribus violaceis.			23997	24949
FT	Herbarium sheet			Bernardi, L.		11564					17	11	1967		Solanum	pyracanthos	Lam.	Solanum pyracanthos Lam. [1]		Madagascar				Ranopiso-Amboassary		0		0					0	0	100	150					124828	96584
LE	Herbarium sheet			Bernardi, L.		11652					1	12	1967		Solanum	mauritianum	Scop.	Solanum mauritianum Scop. [2]		Comoros	grande Comore		Maoueni	La Grille, parte boreali insulae		0		0					0	0	0	0					40077	38995
P	Herbarium sheet		P00343426	Bernardi, L.		11864					14	12	1967		Solanum	torvum	Sw.	Solanum torvum Sw. [3]		Madagascar	Antsiranana	Nosy-Be	Nossi-Be	environ d'Ambatozavavy	Végétation dégradée.	13.2	S	48.15	E	DMS		GAZ	-13.333333	48.25	50	250					23994	24948
G	Herbarium sheet			Bernardi, L.		11864					14	12	1967		Solanum	torvum	Sw.	Solanum torvum Sw. [3]		Madagascar	Antsiranana	Nosy-Be	Nossi-Be	environ d'Ambatozavavy	Végétation dégradée.	13.2	S	48.15	E	DMS		GAZ	-13.333333	48.25	50	250					23995	24948
LE	Herbarium sheet			Berthelot, S.		17					0	0	0		Solanum	vespertilio	Aiton	Solanum vespertilio Aiton		Spain	Canary Islands	Tenerife		sin. loc.		0		0					0	0	0	0					40472	39359
LE	Herbarium sheet			Berthelot, S.		18					0	0	0		Solanum	nava	Webb & Berthel.	Solanum nava Webb & Berthel.		Spain	Canary Islands	Tenerife				0		0					0	0	0	0					40462	39349
K	Herbarium sheet		K000658686	Best, E.B.		143					27	7	1958		Solanum	chrysotrichum	Schltdl.	Solanum chrysotrichum Schltdl. [2]		Zambia	Lusaka		Ngwerere Dam	5 miles norht of Lusaka		0		0					0	0	1219	0		thorny shrub or small tree to 10 ft; leaves light medium green, rough to touch; young stem yellowish green, tips (incuding young leavs) covered with rusty brown haits; mature stem brown; flowers borne erect, white			60803	55951
K	Herbarium sheet		K001158689	Best, E.B.		499					9	10	1946		Solanum	retroflexum	Dunal	Solanum retroflexum Dunal		Zimbabwe	Bulawayo		Bulawayo	garden	weed of this garden in shade	20.132507	S	28.626479	E	DD		GAZ	-20.132507	28.626479	1219	0		erect herb with with spreading branches; petals white, anthers yellow. stigma green; fruits black; not common			144767	110342
K	Herbarium sheet		K001169719	Best, E.B.		499					9	10	1946		Solanum	retroflexum	Dunal	Solanum retroflexum Dunal		Zimbabwe	Bulawayo		Bulawayo	garden	weed of this garden in shade	20.132507	S	28.626479	E	DD		GAZ	-20.132507	28.626479	1219	0		erect herb with with spreading branches; petals white, anthers yellow. stigma green; fruits black; not common			157037	110342
BM	Herbarium sheet		BM000887199	Beuson, J.M.		273					0	11	1958		Solanum	torvum	Sw.	Solanum torvum Sw. [3]		Comoros	Mayothe			little lake near Chinqoui, Mayothe	growing in dryish valley going down to lake	12.251944	S	44.396944	E	DD		GAZ	-12.251944	44.396944	0	0		small plants 2 ft tall, whitish flowers			16653	17171
ETH	Herbarium sheet			Bezabeh, N.A.		237					8	2	1980		Solanum	marginatum	L.f.	Solanum marginatum L.f.		Ethiopia	Oromia		Holetta			9.04	N	38.3	E	DMS		GAZ	9.066667	38.5	0	0					51351	48725
EA	Herbarium sheet			Bickford, N.		42					23	12	1956		Solanum	nigriviolaceum	Bitter	Solanum nigriviolaceum Bitter		Kenya	Western	Bungoma	Mount Elgon		Edge of forest in half shade.	1.133333	N	34.55	E	DD	4	GAZ	1.133333	34.55	2743	0		Very thorny plant with deep blue-purple flowers, not as woody as solanum apple. No fruit seen.			48125	45967
EA	Herbarium sheet			Bidgood, S.		368		Keeley, P.			20	3	1986		Solanum	terminale	Forssk.	Solanum terminale Forssk. [1]		Tanzania	Iringa		Mufindi	Forest road from Ngwazi to Lugoda [FTEA region: T7]	In pine forest on forest floor.	8.35	S	35.15	E	DM	4	GAZ	-8.583333	35.25	0	0		Creeper with purple corolla and yellow stamens.			66653	60248
K	Herbarium sheet		K000788768	Bidgood, S.		368		Keeley, P.			20	3	1986		Solanum	terminale	Forssk.	Solanum terminale Forssk. [1]		Tanzania	Iringa		Mufindi	Forest road from Ngwazi to Lugoda [FTEA region: T7]	In pine forest on forest floor.	8.35	S	35.15	E	DM	4	GAZ	-8.583333	35.25	0	0		Creeper with purple corolla and yellow stamens.			86048	60248
K	Herbarium sheet		K000788776	Bidgood, S.		368		Keeley, P.			20	3	1986		Solanum	terminale	Forssk.	Solanum terminale Forssk. [1]		Tanzania	Iringa		Mufindi	Forest road from Ngwazi to Lugoda [FTEA region: T7]	In pine forest on forest floor.	8.35	S	35.15	E	DM	4	GAZ	-8.583333	35.25	0	0		Creeper with purple corolla and yellow stamens.			86052	60248
EA	Herbarium sheet			Bidgood, S.		373		Keeley, P.			20	3	1986		Solanum	anguivi	Lam.	Solanum anguivi Lam. [2]		Tanzania	Iringa		Ngwazi	Forest road from Ngwazi to Lugoda.	Edge of pine forest.	7.773325	S	35.693247	E	DD		GAZ	-7.773325	35.693247	0	0		Shrub.			47481	45329
K	Herbarium sheet		K000441585	Bidgood, S.		464		Mwasumbi, L.B.; Pócs, T. & Vollesen, K.B.			17	3	1988		Solanum	stipitatostellatum	Dammer	Solanum stipitatostellatum Dammer		Tanzania	Morogoro	Morogoro	Maskati	W slopes of Nguru Mts., above Maskati	montane Albizzia - Podocarpus forest	6.083333	S	37.416667	E	DD		SPEC	-6.083333	37.416667	1650	0		shrub 1m tall; ripe fruits red			43294	41487
EA	Herbarium sheet			Bidgood, S.		900		Mwasumbi, L.B. & Vollesen, K.B.			3	4	1988		Solanum	tettense	Klotzsch	Solanum tettense Klotzsch		Tanzania	Morogoro		Kilosa		Dense Acacia-Commiphora-Euphorbia bushland on rocky hill slopes	7.2	S	36.37	E	DM	4	GAZ	-7.333333	36.616667	700	850		Shrub to 2m high with white corolla, fruits red.			47429	45277
P	Herbarium sheet		P00341921	Bidgood, S.		900		Mwasumbi, L.B. & Vollesen, K.B.			3	4	1988		Solanum	tettense	Klotzsch	Solanum tettense Klotzsch		Tanzania	Morogoro		Kilosa		Dense Acacia-Commiphora-Euphorbia bushland on rocky hill slopes	7.2	S	36.37	E	DM	4	GAZ	-7.333333	36.616667	700	850		Shrub to 2m high with white corolla, fruits red.			61228	45277
K	Herbarium sheet		K00441630	Bidgood, S.		1023		Mwasumbi, L.B. & Vollesen, K.B.			12	4	1988		Solanum	cyaneopurpureum	De Wild.	Solanum cyaneopurpureum De Wild.		Tanzania	Dodoma	Mpwapwa	Kongwa track	2 miles from Dodoma-Morogoro road	dense Acacia bushland on white sandy soil	6.116667	S	36.433333	E	DD		SPEC	-6.116667	36.433333	1050	0		shrb c. 1m tall; corolla mauve with bright yellow stamens			43336	41527
EA	Herbarium sheet			Bidgood, S.		1023		Mwasumbi, L.B. & Vollesen, K.B.			12	4	1988		Solanum	cyaneopurpureum	De Wild.	Solanum cyaneopurpureum De Wild.		Tanzania	Dodoma	Mpwapwa	Kongwa track	2 miles from Dodoma-Morogoro road	dense Acacia bushland on white sandy soil	6.116667	S	36.433333	E	DD		SPEC	-6.116667	36.433333	1050	0		shrb c. 1m tall; corolla mauve with bright yellow stamens			49061	41527
MO	Herbarium sheet	5782256		Bidgood, S.		1023		Mwasumbi, L.B. & Vollesen, K.B.			12	4	1988		Solanum	cyaneopurpureum	De Wild.	Solanum cyaneopurpureum De Wild.		Tanzania	Dodoma	Mpwapwa	Kongwa track	2 miles from Dodoma-Morogoro road	dense Acacia bushland on white sandy soil	6.116667	S	36.433333	E	DD		SPEC	-6.116667	36.433333	1050	0		shrb c. 1m tall; corolla mauve with bright yellow stamens			50106	41527
WAG	Herbarium sheet		WAG0341676	Bidgood, S.		1023		Mwasumbi, L.B. & Vollesen, K.B.			12	4	1988		Solanum	cyaneopurpureum	De Wild.	Solanum cyaneopurpureum De Wild.		Tanzania	Dodoma	Mpwapwa	Kongwa track	2 miles from Dodoma-Morogoro road	dense Acacia bushland on white sandy soil	6.116667	S	36.433333	E	DD		SPEC	-6.116667	36.433333	1050	0		shrb c. 1m tall; corolla mauve with bright yellow stamens			61361	41527
MO	Herbarium sheet			Bidgood, S.		1360		Abdallah, R. & Vollesen, K.B.			6	2	1991		Solanum	zanzibarense	Vatke	Solanum zanzibarense Vatke		Tanzania	Lindi	Lindi Rural	Rondo Forest Reserve	Rondo Plateau	Semi-evergreen forest with Milicia,Dialium,Albizzia,Pteleopsis on grey sandy soil.	10.116667	S	39.216667	E	DD		SPEC	-10.116667	39.216667	750	0		Shrub 1.5m tall,corolla very pale pink,stamens bright yellow.			19329	20453
K	Herbarium sheet		K00441601	Bidgood, S.		1360		Abdallah, R. & Vollesen, K.B.			6	2	1991		Solanum	zanzibarense	Vatke	Solanum zanzibarense Vatke		Tanzania	Lindi	Lindi Rural	Rondo Forest Reserve	Rondo Plateau	Semi-evergreen forest with Milicia,Dialium,Albizzia,Pteleopsis on grey sandy soil.	10.116667	S	39.216667	E	DD		SPEC	-10.116667	39.216667	750	0		Shrub 1.5m tall,corolla very pale pink,stamens bright yellow.			43263	20453
EA	Herbarium sheet			Bidgood, S.		1360		Abdallah, R. & Vollesen, K.B.			6	2	1991		Solanum	zanzibarense	Vatke	Solanum zanzibarense Vatke		Tanzania	Lindi	Lindi Rural	Rondo Forest Reserve	Rondo Plateau	Semi-evergreen forest with Milicia,Dialium,Albizzia,Pteleopsis on grey sandy soil.	10.116667	S	39.216667	E	DD		SPEC	-10.116667	39.216667	750	0		Shrub 1.5m tall,corolla very pale pink,stamens bright yellow.			47793	20453
K	Herbarium sheet		K000788782	Bidgood, S.		1674		Abdallah, R. & Vollesen, K.			20	2	1991		Solanum	terminale	Forssk.	Solanum terminale Forssk. [1]		Tanzania	Tanga		Rondo Forest Reserve	Rondo Plateau, Lindi District [T8]	semi-evergreen forest wtih Milicia, Albizia, Cussonia, Fagaropsis, Dialium, Ricinodendron, on grey sandy soil	10.07	S	39.13	E	DMS		SPEC	-10.116667	39.216667	700	0		slender woody twiner to ca. 3 m; flowers purple; fruits red			86202	74038
MO	Herbarium sheet			Bidgood, S.		2010		Abdallah, R. & Vollesen, K.B.			15	3	1991		Solanum	zanzibarense	Vatke	Solanum zanzibarense Vatke		Tanzania	Mtwara	Masasi		T8. 8km. NE of Masasi, Masasi Hill .	Large rocky outcrop with Commiphora-bushland in dry places and Xerophyta-Myrothamnus-scrub on shallow peaty soil.	10.666667	S	38.833333	E	DD		SPEC	-10.666667	38.833333	550	0		Shrub 1m tall,corolla pale purple,ripe fruits orange-red.			19330	20454
K	Herbarium sheet		K00441607	Bidgood, S.		2010		Abdallah, R. & Vollesen, K.B.			15	3	1991		Solanum	zanzibarense	Vatke	Solanum zanzibarense Vatke		Tanzania	Mtwara	Masasi		T8. 8km. NE of Masasi, Masasi Hill .	Large rocky outcrop with Commiphora-bushland in dry places and Xerophyta-Myrothamnus-scrub on shallow peaty soil.	10.666667	S	38.833333	E	DD		SPEC	-10.666667	38.833333	550	0		Shrub 1m tall,corolla pale purple,ripe fruits orange-red.			43264	20454
EA	Herbarium sheet			Bidgood, S.		2010		Abdallah, R. & Vollesen, K.B.			15	3	1991		Solanum	zanzibarense	Vatke	Solanum zanzibarense Vatke		Tanzania	Mtwara	Masasi		T8. 8km. NE of Masasi, Masasi Hill .	Large rocky outcrop with Commiphora-bushland in dry places and Xerophyta-Myrothamnus-scrub on shallow peaty soil.	10.666667	S	38.833333	E	DD		SPEC	-10.666667	38.833333	550	0		Shrub 1m tall,corolla pale purple,ripe fruits orange-red.			47792	20454
K	Herbarium sheet		K000190375	Bidgood, S.		5147		Darbyshire, I.; Hoenselaar, K.; Leyiyo, G.; Sanchez-Ken, G. & Vollesen, K.			27	3	2006		Solanum	schumannianum	Dammer	Solanum schumannianum Dammer		Tanzania	Iringa	Iringa		Ikangafu Pakisupo viewpoint on the Mufindi Escarpment	montane forest with much Faurea wentzeliana	8.4	S	35.16	E	DMS		SPEC	-8.666667	35.266667	1650	0		shrub 50 cm; young fruits green			153972	118096
K	Herbarium sheet		K000922239	Bidgood, S.		7545		Leliyo, G. & Vollesen, K.			23	1	2009		Solanum	goetzei	Dammer	Solanum goetzei Dammer		Tanzania				T4, Ngeza District, 47 km on Tabora-Mambali road	large termite mounds in dense Combretum adenogonium-Dalbergia melanoxylon bushland; grey loamy soil	4.39	S	32.42	E	DMS		SPEC	-4.65	32.7	1150	0		shrub to 1 m; corolla pale mauve; common			153937	118065
K	Herbarium sheet		K000658579	Bidgood, S.; Keeley, P.A.		317					19	3	1986		Solanum	aculeatissimum	Jacq.	Solanum aculeatissimum Jacq. [1]		Tanzania	Iringa	Mufindi	Mufindi	FTEA region: T7 Itulituli ridge.	Roadside grassland beside maize field.	8.36	S	35.17	E	DM	4	GAZ	-8.6	35.283333	0	0		Shrubby herb to 1.5m high, corolla white, stamens cream, bud purple tipped. Fruit at time of collection variagated green and cream. Spines purple.			60705	60374
EA	Herbarium sheet			Bidgood, S.; Keeley, P.A.		317					19	3	1986		Solanum	aculeatissimum	Jacq.	Solanum aculeatissimum Jacq. [1]		Tanzania	Iringa	Mufindi	Mufindi	FTEA region: T7 Itulituli ridge.	Roadside grassland beside maize field.	8.36	S	35.17	E	DM	4	GAZ	-8.6	35.283333	0	0		Shrubby herb to 1.5m high, corolla white, stamens cream, bud purple tipped. Fruit at time of collection variagated green and cream. Spines purple.			66779	60374
K	Herbarium sheet		K000545871	Biegel, H.M.		817					17	11	1966		Solanum	lichtensteinii	Willd.	Solanum lichtensteinii Willd.		Zimbabwe	Midlands	Gweru	Mlezu	Mlezu School farm, 10 miles SSE of Que Que		19.133333	S	29.916667	E	DD		GAZ	-19.133333	29.916667	1280	0					62228	56891
K	Herbarium sheet		K001158703	Biegel, H.M.		1413					11	11	1966		Solanum	retroflexum	Dunal	Solanum retroflexum Dunal		Zimbabwe				Owelo Teachers College	weed building site	0		0					0	0	0	0		very spreading herb, hirsute; flowers white; berries black; plant 6 inches high, 12 inches across			144778	110353
MO	Herbarium sheet	3264790		Biegel, H.M.		1767					16	1	1967		Solanum	scabrum	Mill.	Solanum scabrum Mill. [4]		Zimbabwe	Mashonaland Central			Imayanga, Nyamaropa TTk	irrigation scheme, dry rocky knoll	0		0					0	0	0	0		plant 2ft, flowers white			167105	128810
K	Herbarium sheet		K000658673	Biegel, H.M.		2429					29	12	1967		Solanum	aculeatissimum	Jacq.	Solanum aculeatissimum Jacq. [1]		Zimbabwe			Vumba Mountain	Umtali District	roadside, under fence	0		0					0	0	1524	0		bushy, shrubby plant 2 ft high; flowers white; fruit yellow when ripe			60792	55941
K	Herbarium sheet		K000658695	Biegel, H.M.		3463					1	2	1971		Solanum	wrightii	Benth.	Solanum wrightii Benth.	CUL	Zambia				Golden Stairs Nursery, Salisbury	cultivated	0		0					0	0	0	0		tree 4 m, unarmed; crown flattish, spreading; leaves rough hairy, particularly above; flowers deep mauve, fade to light mauve			60812	55958
K	Herbarium sheet		K000788537	Biegel, H.M.		4967					15	4	1975		Solanum	wendlandii	Hook.f.	Solanum wendlandii Hook.f.	CUL	Zimbabwe			Salisbury	Elizabeth Nursery, Mt. Hampden		0		0					0	0	1650	0	ca.	climber over 2 m high, shade house; stem green with sharp, recured prickles, these also on petioles and on midrib below; flowers mauve. Native to southern USA [stet]			80415	70122
EA	Herbarium sheet			Bigger, M.		955					17	3	1967		Solanum	campylacanthum	Hochst. ex A.Rich.	Solanum campylacanthum Hochst. ex A.Rich. [3]		Tanzania	Kilimanjaro		Kilimanjaro	Coffee Research station, Lyamunga. Grid reference CG 045, 414.		3.066667	S	37.366667	E	DD	4	GAZ	-3.066667	37.366667	0	0		Armed shrub of waste ground pale purple flowers.			48461	46298
EA	Herbarium sheet			Bigger, M.		1179					14	7	1967		Solanum	aculeatissimum	Jacq.	Solanum aculeatissimum Jacq. [1]		Tanzania	Arusha		Lyamungu Coffee Research St.	FTEA region: T2	In shade beside swamp.	0		0					0	0	1310	0		Plant with white flowers.			66796	60391
EA	Herbarium sheet			Bigger, M.		16884					25	2	1968		Solanum	campylacanthum	Hochst. ex A.Rich.	Solanum campylacanthum Hochst. ex A.Rich. [3]		Tanzania	Kilimanjaro		Kilimanjaro	Makuti Estate. Grid Ref. C6 041 341.	In open ground.	3.066667	S	37.366667	E	DD	4	GAZ	-3.066667	37.366667	975	0		Small bushy shrub, purple flowers, bright yellow spherical fruit.			48482	46319
FT	Herbarium sheet			Bigi, ?		4					0	0	0		Solanum	campylacanthum	Hochst. ex A.Rich.	Solanum campylacanthum Hochst. ex A.Rich. [3]		Somalia			lungo il Giuba			0.5	S	41.5	E	DD		GAZ	-0.5	41.5	0	0					51352	48726
FT	Herbarium sheet			Bigi, ?		42					0	0	0		Solanum	incanum	L.	Solanum incanum L. [4]		Somalia	Shabeellaha Hoose			Genale	tereni humidi	1.8	N	44.7	E	DD		GAZ	1.8	44.7	0	0					51354	48728
FT	Herbarium sheet			Bigi, ?		45					0	0	0		Solanum	campylacanthum	Hochst. ex A.Rich.	Solanum campylacanthum Hochst. ex A.Rich. [3]		Somalia			lungo il Giuba			0.5	S	41.5	E	DD		GAZ	-0.5	41.5	0	0					51353	48727
K	Herbarium sheet		K000658876	Bililong, M.		389		Bullock, S.H.			0	0	1976		Solanum	torvum	Sw.	Solanum torvum Sw. [3]		Cameroon	Sud	de l'Ocean	Nko'Olong	Campo Reserve, based on Nko'Olong (=Nkoelon) Village	logging trails in dense forest	2.383333	N	10.05	E	DD		SPEC	2.383333	10.05	0	0					62378	57001
K	Herbarium sheet		K000441804	Bingham, M.G.		1133					28	1	1964		Solanum	tettense	Klotzsch	Solanum tettense Klotzsch		Zimbabwe	Midlands		Gokwe	About 18 miles W of Gokwe on the Charama Road; Gokwe District		18.15	S	28.58	E	DMS		GAZ	-18.25	28.966667	0	0					55468	52483
K	Herbarium sheet		K001158658	Bingham, M.G.		1544					3	6	1965		Solanum	scabrum	Mill.	Solanum scabrum Mill. [4]		Zimbabwe	Mashonaland Central		Mana Pools	Mana pool, Angwa River		0		0					0	0	0	0					144710	110287
BR	Herbarium sheet			Bingham, M.G.		6859					21	11	1990		Solanum	campylacanthum	Hochst. ex A.Rich.	Solanum campylacanthum Hochst. ex A.Rich. [3]		Zambia	Central		Protea Hill Farm	Lusaka SE 13 km		15.412696	S	28.287389	E	DD		SPEC	-15.412696	28.287389	1300	0					56284	53215
BM	Herbarium sheet		BM001034806	Bingham, M.G.		6859					21	11	1990		Solanum	campylacanthum	Hochst. ex A.Rich.	Solanum campylacanthum Hochst. ex A.Rich. [3]		Zambia	Lusaka			Lusaka SE 13 km, Protea Hill, Farm. 158A4	open woodland	0		0					0	0	1300	0		suffrutex			129308	98121
K	Herbarium sheet		K000028584	Binuyo, A.	FHI	35550		Daramola, B.O.			20	2	1956		Solanum	torvum	Sw.	Solanum torvum Sw. [3]		Cameroon	Littoral	Mungo-Bakossi F.R.	Southern Bakossi F.R.	Kumba Distr. In an old farm opposite the forest reserve. Southern Bakundu.		4.833333	N	9.833333	E	DD		GAZ	4.833333	9.833333	0	0		Shrub with white flowers and anthers yellow. Fruits green.			55774	52761
K	Herbarium sheet		K000028585	Binuyo, A.	FHI	35550		Daramola, B.O.			20	2	1956		Solanum	torvum	Sw.	Solanum torvum Sw. [3]		Cameroon	Littoral	Mungo-Bakossi F.R.	Southern Bakossi F.R.	Kumba Distr. In an old farm opposite the forest reserve. Southern Bakundu.		4.833333	N	9.833333	E	DD		GAZ	4.833333	9.833333	0	0		Shrub with white flowers and anthers yellow. Fruits green.			55775	52761
K	Herbarium sheet		K000658849	Binuyo, A.	FHI	41356					15	5	1959		Solanum	torvum	Sw.	Solanum torvum Sw. [3]		Nigeria	Cross River	Obubra	Iyamoyong Forest Reserve	on way to the felling area in high forest		6.092323	N	8.327502	E	DD		GAZ	6.092323	8.327502	0	0		about 5 ft high with white opened flowers and yellow flowers in the middle of the white flowers; there are thorns on the stems with round green fruits			60961	56094
EA	Herbarium sheet			Birch, ?	59	139		Trapnell, C.G.			14	12	1959		Solanum	arundo	Mattei	Solanum arundo Mattei		Kenya	Eastern		Lukenya			1.29	S	37.04	E	DM	4	GAZ	-1.483333	37.066667	1737	0		Small tufted bush.			48403	46245
MO	Herbarium sheet			Birkinshaw, C.		637		et al			26	1	2000		Solanum	mauritianum	Scop.	Solanum mauritianum Scop. [2]		Madagascar	Toamasina	Alaotra-Mangoro	Zahamena RNI	Tavy, 2 km SSE Ankosy, ca 3 km from RNI Zahamena.		17.2804	S	48.441	E	DMS		SPEC	-17.467778	48.736111	940	0		Shrub to 2.5 m high. Stems repeatedly dividing in three. Young stems and underside of leaves covered with white felt. Calyx light green with white felt. Corolla purple. Stamens yellow. Dominant in after 'Tavy'. Leaves used to bandage cuts. ICBG #: Lea			18817	19814
MO	Herbarium sheet			Birkinshaw, C.		748		Randrianasolo, S. & Rakotorahalahy, M.			25	10	2000		Solanum	mauritianum	Scop.	Solanum mauritianum Scop. [2]		Madagascar	Toamasina		Zahamena PN	Mid-altitude evergreen humid forest fragment, forest just outside Zahamena National Park, 5 km SE of Andranomalaza Atsimo.		17.394	S	48.393	E	DMS		SPEC	-17.661111	48.658333	1182	0		Shrub to 4 m high. Leaves and young stems with white hairs. Corolla purple, anthers yellow. Frequent in disturbed forest and tavy. Vernacular name: seva. Recollection for ICBG project. ICBG #: Stems: MG587 (11kg000).			18818	19815
MO	Herbarium sheet			Birkinshaw, C.		978		Lala, R. & Bariny (ANGAP)			19	10	2001		Solanum	madagascariense	Dunal	Solanum madagascariense Dunal [1]		Madagascar	Antsiranana		Tsaratanana	Tsaratanana Massif. Along path from Mangindrano to Mahatsabory Mica.	Mid elevation dense humid forest.	14.1029	S	48.5645	E	DMS		SPEC	-14.174722	48.945833	1600	0		Liana, growing to 6 m high. Young stems and inflorescence axis purple-brown. Corolla light violet, anthers yellow.			18822	19819
NY	Herbarium sheet	NY00853207	853207	Birkinshaw, C.		978		Lala, R. & Bariny (ANGAP)			19	10	2001		Solanum	madagascariense	Dunal	Solanum madagascariense Dunal [1]		Madagascar	Antsiranana		Tsaratanana	Tsaratanana Massif. Along path from Mangindrano to Mahatsabory Mica.	Mid elevation dense humid forest.	14.1029	S	48.5645	E	DMS		SPEC	-14.174722	48.945833	1600	0		Liana, growing to 6 m high. Young stems and inflorescence axis purple-brown. Corolla light violet, anthers yellow.			123172	19819
P	Herbarium sheet		P00586387	Birkinshaw, C.		978		Lala, R. & Bariny (ANGAP)			19	10	2001		Solanum	madagascariense	Dunal	Solanum madagascariense Dunal [1]		Madagascar	Antsiranana		Tsaratanana	Tsaratanana Massif. Along path from Mangindrano to Mahatsabory Mica.	Mid elevation dense humid forest.	14.1029	S	48.5645	E	DMS		SPEC	-14.174722	48.945833	1600	0		Liana, growing to 6 m high. Young stems and inflorescence axis purple-brown. Corolla light violet, anthers yellow.			126174	19819
TAN	Herbarium sheet			Birkinshaw, C.		978		Lala, R. & Bariny (ANGAP)			19	10	2001		Solanum	madagascariense	Dunal	Solanum madagascariense Dunal [1]		Madagascar	Antsiranana		Tsaratanana	Tsaratanana Massif. Along path from Mangindrano to Mahatsabory Mica.	Mid elevation dense humid forest.	14.1029	S	48.5645	E	DMS		SPEC	-14.174722	48.945833	1600	0		Liana, growing to 6 m high. Young stems and inflorescence axis purple-brown. Corolla light violet, anthers yellow.			133838	19819
MO	Herbarium sheet	5895760		Birkinshaw, C.		1281					23	2	2003		Solanum	trichopetiolatum	D'Arcy & Rakot.	Solanum trichopetiolatum D'Arcy & Rakot.		Madagascar	Mahajanga		Tsaratanana	Tsaratanana Massif. ridge 2 km N of Mahatsabory-Mica	Moss forest on ridge.	14.0844	S	48.5819	E	DMS		SPEC	-14.145556	48.971944	2486	0		Liana. Corolla pale purple. Anthers yellow.			18815	19812
G	Herbarium sheet		G00443614	Birkinshaw, C.		1281					23	2	2003		Solanum	trichopetiolatum	D'Arcy & Rakot.	Solanum trichopetiolatum D'Arcy & Rakot.		Madagascar	Mahajanga		Tsaratanana	Tsaratanana Massif. ridge 2 km N of Mahatsabory-Mica	Moss forest on ridge.	14.0844	S	48.5819	E	DMS		SPEC	-14.145556	48.971944	2486	0		Liana. Corolla pale purple. Anthers yellow.			123186	19812
P	Herbarium sheet		P04529128	Birkinshaw, C.		1281					23	2	2003		Solanum	trichopetiolatum	D'Arcy & Rakot.	Solanum trichopetiolatum D'Arcy & Rakot.		Madagascar	Mahajanga		Tsaratanana	Tsaratanana Massif. ridge 2 km N of Mahatsabory-Mica	Moss forest on ridge.	14.0844	S	48.5819	E	DMS		SPEC	-14.145556	48.971944	2486	0		Liana. Corolla pale purple. Anthers yellow.			149685	19812
MO	Herbarium sheet	5895759		Birkinshaw, C.		1296		Razafitsalama, L. & Rapanarivo, S.			24	2	2003		Solanum	myoxotrichum	Baker	Solanum myoxotrichum Baker		Madagascar	Antsiranana		Tsaratanana	Tsaratanana Massif. Small lake 1 km W of Mahatsabory-Mica.		14.0903	S	48.572	E	DMS		SPEC	-14.150833	48.955556	2038	0		Shrub to 1 m. Corolla pale purple. Stamens yellow. Spines brown.			18816	19813
P	Herbarium sheet		P04529127	Birkinshaw, C.		1296		Razafitsalama, L. & Rapanarivo, S.			24	2	2003		Solanum	myoxotrichum	Baker	Solanum myoxotrichum Baker		Madagascar	Antsiranana		Tsaratanana	Tsaratanana Massif. Small lake 1 km W of Mahatsabory-Mica.		14.0903	S	48.572	E	DMS		SPEC	-14.150833	48.955556	2038	0		Shrub to 1 m. Corolla pale purple. Stamens yellow. Spines brown.			149686	19813
TAN	Herbarium sheet			Birkinshaw, C.		1442		Lehavana, A.; Levitson, F. & Remy			10	3	2005		Solanum	madagascariense	Dunal	Solanum madagascariense Dunal [1]		Madagascar	Toamasina			sous-prefecture Tamatave II, commune Foulpointe, Fokontany Morarano, forêt d'Analalava, à 7 km du SO de Foulpointe	forêt dense humide de basse altitude sur latérite	17.4234	S	49.2722	E	DMS		SPEC	-17.709444	49.456111	87	0		liana; fruits unripe (echantillons preservées en alcool)			133874	101485
EA	Herbarium sheet			Birnie, A.		46					20	5	1984		Solanum	hastifolium	Hochst. ex Dunal	Solanum hastifolium Hochst. ex Dunal		Kenya	Rift Valley	Baringo	Baringo Lake	Ol Kokwe	Rock area	0.633333	N	36.083333	E	DD		GAZ	0.633333	36.083333	1000	0		Scrambling but fairly erect, tiny received prickles or stem.			48171	46013
EA	Herbarium sheet			Birnie, A.		64					26	11	1984		Solanum	aculeastrum	Dunal	Solanum aculeastrum Dunal		Kenya	Rift Valley	Uasin Gishu	Eldoret	Road to Kaptagat.	Roadside.	0.31	N	35.16	E	DM	4	GAZ	0.516667	35.266667	0	0		Shrub 2-3m high with conspicuous fruits-green-yellow, purplish about 2cms across. Warty lemon-like wicked, thick spines on old stems, leaves, upper leaf surface glabrous, below stellate hairy. Flowers white and sessile to 1.5cms.Very common.			48628	46454
EA	Herbarium sheet			Birnie, A.		456					11	10	1985		Solanum	nigriviolaceum	Bitter	Solanum nigriviolaceum Bitter		Kenya	Rift Valley	Trans Nzoia	Cherangani	Sirikwa burial grounds.	Grassy area with Hagenia sp. and Juniperus sp.	1.033333	N	35.316667	E	DD	4	GAZ	1.033333	35.316667	2743	0		Large prickly shrub with purple flowers, whole plant prickly both sides of leaves, black hairs on stem, all straight. Fruit separate 3-4cms in diameter, yellow.			48126	45968
MO	Herbarium sheet	2648553		Bisgel, H.M.		4632					25	9	1974		Solanum	tarderemotum	Bitter	Solanum tarderemotum Bitter		Zimbabwe	Mashonaland East			Dist. Salisbury, Mandara	Syzygium cordatum swamp forest on its margin with Sonchus oleraceus, Conyza sumatrensis, Bidens pilosa, Phytolacca estandra, grasses	0		0					0	0	1600	0		herb, stems erect strongly angled, almost winged, angles toothed in prts, flowers white			136483	103427
FT	Herbarium sheet			Bisi, F.		42					0	0	0		Solanum	campylacanthum	Hochst. ex A.Rich.	Solanum campylacanthum Hochst. ex A.Rich. [3]		Somalia			Genale		terreni umidi	0		0					0	0	0	0			arundo		124791	96549
K	Herbarium sheet		K000658768	Bisschoff, J.		1					19	12	1968		Solanum	elaeagnifolium	Cav.	Solanum elaeagnifolium Cav. [1]		South Africa	KwaZulu-Natal		Ladysmith	town lands, in cattle pound where bedding from railway wagons had been deposited	interior Acacia karoo (A. nilotica) thorn veld	28.3352	S	29.4724	E	DMS		GAZ	-28.564444	29.79	914	0					60882	56021
BR	Herbarium sheet			Bittrenueng, V.		47					0	0	1938		Solanum	dasyphyllum	Schumach. & Thonn.	Solanum dasyphyllum Schumach. & Thonn.		Democratic Republic of th	Bas-Congo		Mbata Kiela			5.25	S	12.916667	E	DD		GAZ	-5.25	12.916667	0	0					56178	53111
K	Herbarium sheet		K000109675	Biye, E.		25		Etuge, M.; Gordon, C.; Hutt, D.; Clement, T.; Kome, F. & Kolle, R.			19	1	1998		Solanum	anguivi	Lam.	Solanum anguivi Lam. [2]		Cameroon	Ouest	Chide Valley	Kodmin	'Achaindenka' - NE of Kodmin, about 3 - 4KM from the stream		5	N	10.166667	E	DD		GAZ	5	10.166667	0	0		Plant about 2m tall, hairy with spines. Flowers white with 5 petals, 5 stamen and 5 sepals. Fruit a berry yellow when ripe and about 1cm in diameter.			55776	52763
K	Herbarium sheet		K000109671	Biye, E.		35		Etuge, M.; Gordon, C.; Hutt, D.; Clement, T.; Kome, F. & Kolle, R.			21	1	1998		Solanum	aethiopicum	L.	Solanum aethiopicum L. [1]		Cameroon	Ouest	Chide Valley	Kodmin	In a compound right of the Kodmin Church, about 10m away.		4.983334	N	9.683333	E	DD		GAZ	4.983334	9.683333	1500	0		Plant about 1.5m tall; breadth 1.5m broad with dense white hair; stem brownish above but green beneath and densely hairy. Leaves covered with white hairs, lanceolate, round tip with oblique base, alternate and simple. Inflorescence = or greater than 5. F			55777	52764
K	Herbarium sheet		K000109672	Biye, E.		55		Plana, ?; Nsume, ?; Ajang, D. & Parsons, ?			24	11	1999		Solanum	tarderemotum	Bitter	Solanum tarderemotum Bitter		Cameroon	Sud-Ouest	Mt Kupe	Kupe Village	Trail behind Kupe School	Marginal secondary forest	4.801	N	9.707	E	DD		GAZ	4.801	9.707	1150	0		1 - 2 m shrub with 4-angular stem; lvs. shiny dark green above and light green below; fl. 4 white petals, 4 sepals, 4 fused stamens; fr. 4 - 8 white green berries with white purplish colour.			55778	52765
K	Herbarium sheet		K000109679	Biye, E.		58		Cheek, M.; Mackinder, B.; Onana, J.-.M.; Shundah, ?; Moussa, ?; Malembo, ?; Nana			26	11	1999		Solanum	melongena	L.	Solanum melongena L. [1]		Cameroon		Mungo-Bakossi F.R.	Mungo River F.R.	50 m from mungo bridge	disturbed forest	0		0					0	0	200	0		Shrub about 2m high, white hairy green stem; leaves lanceolate, spongy, lobed towards the tip, hairy with asymmetrical base; Flower 5 sepals, 5 petals, hiary and dirty white in colour; Fruit light green, flattened at the apex, 4 -6 segments, 5 sepals.			55779	52766
K	Herbarium sheet		K000109670	Biye, E.		63		Malembo, ?; Shundah, ?; Leliyo, ? & Without Collector			1	12	1999		Solanum	aethiopicum	L.	Solanum aethiopicum L. [1]		Cameroon	Sud-Ouest	Mt Kupe	Nyasoso	Mt Kupe Forest Project Head quarters	Farmland	0		0					0	0	0	0		Shrub about 1m high with hairy stem with white hairy branches; leaves pubescent, whitish below lightly lobed with white hairy petiole; Inflorescence cyme; Flower white, 4 petals, 4 yellow stamen, 4 green hairy sepals; fruit dark green berry when unripe,			55780	52767
K	Herbarium sheet		K000212993	Biye, E.		87		Cheek, M.; Nana, N.; Carson, F.; Tadjouteu, J.; García, J. & Trinder, C.			9	11	2000		Solanum	anguivi	Lam.	Solanum anguivi Lam. [2]		Cameroon	Nord-Ouest	Mezam	Bali Ngemba F.R.	second valley	disturbed riverine forest	6.362344	N	10.156944	E	DD		GAZ	6.362344	10.156944	1850	0		Shrub about 2.5m with thorn on stem and leaves; young stem and leaf partly purple; flower 5 petals light purplish undersurface, stamens alternate to petals lobes and bright yellow; 10-15 fruit /stalk			55781	52768
K	Herbarium sheet		K000212629	Biye, E.		96		Cheek, M.; Ayako, ?; Nana, N.; Carson, F.; Tadjouteu, J.; García, J. & Trinder,			13	11	2000		Solanum	aculeastrum	Dunal	Solanum aculeastrum Dunal		Cameroon	Nord-Ouest	Mezam	Bali Ngemba F.R.	second valley	disturbed riverine forest	5.814444	N	10.0925	E	DD		GAZ	5.814444	10.0925	1400	0		Coarse tomentose shrub about 2.5m tall; tomentum white hair underneath the leaves and all over the stem, leaves deeply lobed, simple alternate, flower dirty white with veins on the surface;spiny shrub.	Tamkekan	Bali	55782	52769
K	Herbarium sheet		K000212628	Biye, E.		137		Etuge, M.; Njie, ?; Nkankano, ?; Wanduku, ?; Nana, F. & Kpoumie, ?			16	11	2000		Solanum	aculeastrum	Dunal	Solanum aculeastrum Dunal		Cameroon	Nord-Ouest	Mezam	Bali Ngemba F.R.	Mantum along Nchi	disturbed riverine forest	5.815833	N	10.094444	E	DD		GAZ	5.815833	10.094444	1400	0		Shrub 3m tall, slightly tomentose on stem, under surface of leaves; leaves deeply lobed, alternate, dark green smooth surface of leaf; fruit berry rough; Petals 5 separate lobes with purplish veins; stamen 2-celled, yellow; no spine present on the shrub,			55783	52770
EA	Herbarium sheet			Bjornstad, A.	AB	1888					4	6	1972		Solanum	terminale	Forssk.	Solanum terminale Forssk. [1]		Tanzania	Morogoro		Nguru ya Ndege	FTEA region: T6 On the Southern slopes.	Brachystegia microphylla woodland.	6.42	S	37.36	E	DM	4	GAZ	-6.7	37.6	1150	0		Woody herb perennial to 60cm high with dark bluish-purple flowers.			66525	60121
EA	Herbarium sheet			Björnstad, A.	AB	775					12	4	1971		Solanum	tettense	Klotzsch	Solanum tettense Klotzsch		Tanzania	Iringa		Ruaha National Park	Half a km NW of Msembe.	Wooded grassland with Acacia tanganyikensis.	0		0					0	0	800	0					47435	45283
EA	Herbarium sheet			Björnstad, A.	AB	1262					20	1	1972		Solanum	campylacanthum	Hochst. ex A.Rich.	Solanum campylacanthum Hochst. ex A.Rich. [3]		Tanzania	Iringa		Ruaha National Park	0.5KM NW of Msembe.	At small Kohrongo with Cassia abbreviata, Commiphora stolonifera, C. mollis, Maytenus senegalensis Dalbergia arbutifolia sp. aberrans Opilia campestris, Cordia holstii.	7.684709	S	34.883275	E	DD		GAZ	-7.684709	34.883275	800	0		Spiny herb 1m high with mauve flowers.			48582	46408
K	Herbarium sheet		K000922091	Blackburn		s.n.					0	0	0	<1863	Solanum	imamense	Dunal	Solanum imamense Dunal		Madagascar				sin. loc.		0		0					0	0	0	0		[colleted by Mr Justice Blackburn, presented to Kew by Admiral Bowles, 17 July 1863]			123204	95719
BM	Herbarium sheet		BM000847892	Blackmore, S.		97		Hargreaves, B.J.			5	1	1979		Solanum	campylacanthum	Hochst. ex A.Rich.	Solanum campylacanthum Hochst. ex A.Rich. [3]		Malawi				Zomba District, Mlamwa on Zomba to Phalombe road	roadside on cultivated ground	15.383333	S	35.333333	E	DD		GAZ	-15.383333	35.333333	700	0		herb, leaves palnate, hairy, the veins protruding at edge of leaf; fruits orange			9776	10298
BM	Herbarium sheet		BM000847889	Blackmore, S.		145		Dudley, C.O.			13	1	1979		Solanum	campylacanthum	Hochst. ex A.Rich.	Solanum campylacanthum Hochst. ex A.Rich. [3]		Malawi				Zomba District, Mingoli Farm by Likangala River	cultivated land by side of river	15.383333	S	35.333333	E	DD		GAZ	-15.383333	35.333333	0	0		woody herb 3 feet; leaves alternate, stellate hairy; flowers purple 1.5 inches			9773	10295
BM	Herbarium sheet		BM000847869	Blackmore, S.		208					27	1	1979		Solanum	terminale	Forssk.	Solanum terminale Forssk. [1]		Malawi				Zomba District, Zomba Plateau (grid ref. YU 465001)	climbing over Brachystegia & Dracaena	0		0					0	0	2200	0					9753	10275
K	Herbarium sheet		K000788932	Blackmore, S.		208					27	1	1979		Solanum	terminale	Forssk.	Solanum terminale Forssk. [1]		Malawi				Zomba District, Zomba Plateau (grid ref. YU 465001)	climbing over Brachystegia & Dracaena	0		0					0	0	2200	0					89797	10275
BM	Herbarium sheet		BM000943019	Blackmore, S.		210	A				27	1	1979		Solanum	tarderemotum	Bitter	Solanum tarderemotum Bitter		Malawi	Southern		Zomba	Zomba Plateau. North side of Chiradzulu.	Open grassland on side of hill.	0		0					0	0	0	0		Herb 40 cm, sequare stems; alternate leaves; flowers white. Infrequent.			79685	69707
BM	Herbarium sheet		BM000847828	Blackmore, S.		271					31	1	1979		Solanum	campylacanthum	Hochst. ex A.Rich.	Solanum campylacanthum Hochst. ex A.Rich. [3]		Malawi				Dist. Machinga, Liwonde by Likwenu River	open grassy woodland with <em>Colophospermum mopane </em>and <em>Acacia</em>	15.066668	S	35.233333	E	DD		GAZ	-15.066668	35.233333	0	0		shrub 1.5 m, leaves stellate hairy; stems spiny; flowers purple' fruits 15 cm, spiny sepals; occasional			9804	10326
BM	Herbarium sheet		BM000943018	Blackmore, S.		534		Banda, E.A.K. & Salubeni, A.J.			20	2	1979		Solanum	tarderemotum	Bitter	Solanum tarderemotum Bitter		Malawi				District Kasungu. Mtunthama, Kamuzu Academy	Wet ground between Brachystegia woodland and dambo.	0		0					0	0	0	0		Spreading herb 40 cm; leaves alternate, petals white, anthers yellow; flowers pendulous.			79683	69705
BM	Herbarium sheet		BM000847891	Blackmore, S.		662					19	3	1979		Solanum	lichtensteinii	Willd.	Solanum lichtensteinii Willd.		Malawi	Central	Lilongwe		Lilongwe District, Dzalanyama Forest Reserve, road to ranch	road through <em>Brachystegia </em><em>Julbernardia </em>woodland	13.983333	S	33.783333	E	DD		GAZ-F	-13.983333	33.783333	0	0		shrub 1.5 m; stems hairy, pikes recurved; leaves with lobed margins; flowers purple			9775	10297
BM	Herbarium sheet		BM000847903	Blackmore, S.		978		Kupicha, F.K. & Banda, E.A.K.			7	11	1944		Solanum	aculeatissimum	Jacq.	Solanum aculeatissimum Jacq. [1]		Malawi	Southern		Zomba	Zomba plateau, near Chingwe's Hole	margin of evergreen forest	0		0					0	0	0	0		shrub 1 m, stem with spines; leaves pinnatifid, grey; fruits globose, yellow, 3 cm			9728	10250
K	Herbarium sheet		K000788538	Blackmore, S.		1282		Brummitt, R.K. & Banda, E.A.K.			17	4	1980		Solanum	wendlandii	Hook.f.	Solanum wendlandii Hook.f.	CUL	Malawi	Southern	Machinga	Malosa	cultivated near Chilema Post Office	cultivated as an ornamental plant	0		0					0	0	0	0		climber to 3 m, spines on petioles; corolla light lilac blue, anthers blue			80416	70123
BM	Herbarium sheet		BM000847858	Blackmore, S.		1392		Brummitt, R.K. & Banda, E.A.K.			3	5	1980		Solanum	anguivi	Lam.	Solanum anguivi Lam. [2]		Malawi	Central	Ntchisi	Ntchisi	Ntchisi Mountain, forest path, SE of main peak (grid ref. XA 105226)	just inside evergreen forest	13.366667	S	34	E	DD		GAZ-F	-13.366667	34	1371	0		slender subshrub 1.4 m; fruits globose red-orange, small spines on stem			9742	10264
BM	Herbarium sheet		BM000847884	Blackmore, S.		1417		Brummitt, R.K. & Banda, E.A.K.			4	5	1980		Solanum	chrysotrichum	Schltdl.	Solanum chrysotrichum Schltdl. [2]		Malawi	Central		Ntchisi	Ntchisi Mountain 1 mile north east of forestry station	roadside through pine plantation	0		0					0	0	0	0		tree 7 m; trunk spiny; fruits 14 mm, green becoming black; lamina up to 40 x 30 cm			9768	10290
BM	Herbarium sheet		BM000847885	Blackmore, S.		1417		Brummitt, R.K. & Banda, E.A.K.			4	5	1980		Solanum	chrysotrichum	Schltdl.	Solanum chrysotrichum Schltdl. [2]		Malawi	Central		Ntchisi	Ntchisi Mountain 1 mile north east of forestry station	roadside through pine plantation	0		0					0	0	0	0		tree 7 m; trunk spiny; fruits 14 mm, green becoming black; lamina up to 40 x 30 cm			9769	10290
K	Herbarium sheet		K000658679	Blackmore, S.		1417		Brummitt, R.K. & Banda, E.A.K.			4	5	1980		Solanum	chrysotrichum	Schltdl.	Solanum chrysotrichum Schltdl. [2]		Malawi	Central		Ntchisi	Ntchisi Mountain 1 mile north east of forestry station	roadside through pine plantation	0		0					0	0	0	0		tree 7 m; trunk spiny; fruits 14 mm, green becoming black; lamina up to 40 x 30 cm			60798	10290
K	Herbarium sheet		K000658680	Blackmore, S.		1417		Brummitt, R.K. & Banda, E.A.K.			4	5	1980		Solanum	chrysotrichum	Schltdl.	Solanum chrysotrichum Schltdl. [2]		Malawi	Central		Ntchisi	Ntchisi Mountain 1 mile north east of forestry station	roadside through pine plantation	0		0					0	0	0	0		tree 7 m; trunk spiny; fruits 14 mm, green becoming black; lamina up to 40 x 30 cm			60799	10290
BM	Herbarium sheet		BM000847893	Blackmore, S.		1471		Brummitt, R.K.			6	5	1980		Solanum	campylacanthum	Hochst. ex A.Rich.	Solanum campylacanthum Hochst. ex A.Rich. [3]		Malawi	Southern		Mulanje	Mulanje District, Likhubula River, above Likuhubula House (grid ref. YT 682367)	roadside weed	16.033333	S	35.5	E	DD		GAZ	-16.033333	35.5	860	0		branching woody herb 70 cm; spiny stems and midribs; petales pale lilac fading to almost white			9777	10299
MO	Herbarium sheet	6651420		Blom, M. van		176					16	7	1972		Solanum	villosum	Mill.	Solanum villosum Mill. [6]		Nigeria	Kano			edge of artificial lake Baganda, 40 miles S of Kano	flooded savanna area near dam, sandy soil	11.4	N	8.3	E	DMS	3	SPEC	11.666667	8.5	490	0		flowers yellow, berries present			167083	128790
BR	Herbarium sheet		BR0000013877750	Blommaert, U.		242					16	4	1915		Solanum	terminale	Forssk.	Solanum terminale Forssk. [1]		Democratic Republic of th				[no locality] (BR floristic region Ubangi-Uele)		0		0					0	0	0	0					131737	99778
BM	Herbarium sheet		BM000949229	Bloomfield, R.		s.n.					4	8	2008		Solanum	violaceum	Ortega	Solanum violaceum Ortega [4]		Mauritius			Gris Gris Beach	Southern coast cliff top.	Cliff top among <em>Scaevola taccada</em>	20.459168	S	57.555	E	DD		SPEC	-20.459168	57.555	0	0					73295	66171
EA	Herbarium sheet			Blunt, H.W.		120					0	0	0		Solanum	campylacanthum	Hochst. ex A.Rich.	Solanum campylacanthum Hochst. ex A.Rich. [3]		Kenya	Rift Valley	Baringo	Lanet		Soil derived from uplifted lake sediment and phonolite.	0		0					0	0	1859	0					48890	46715
K	Herbarium sheet			Boaler, S.B.		167					0	0	0		Solanum	coagulans	Forssk.	Solanum coagulans Forssk. [1]		Somalia	Woqooyi Galbeed		Hargeisa	Ban Sila, 30 km S of Hargeisa		0		0					0	0	1158	0					51356	48730
K	Herbarium sheet			Boaler, S.B.		193					0	0	0		Solanum	somalense	Franch.	Solanum somalense Franch.		Somalia	Woqooyi Galbeed			Ban Sila; 34 km S of Hargeisa		9.3	N	44.04	E	DMS		GAZ	9.5	44.066667	0	1300					51355	48729
EA	Herbarium sheet			Bock, K.		16476					3	9	1979		Solanum	coagulans	Forssk.	Solanum coagulans Forssk. [1]		Kenya	Coast	Taita Taveta	Voi	10km from Voi towards Nairobi.	Roadside.	3.23	S	38.34	E	DM	4	GAZ	-3.383333	38.566667	0	0					48026	45868
EA	Herbarium sheet			Bock, K.	EA	16477					5	8	1979		Solanum	coagulans	Forssk.	Solanum coagulans Forssk. [1]		Kenya	Eastern	Marsabit	Marsabit	10km North of Marsabit.		2.2	N	37.59	E	DM	4	GAZ	2.333333	37.983333	0	0					47943	45787
EA	Herbarium sheet			Bogdan, A.		382					8	6	1952		Solanum	lanzae	J.-P.Lebrun & Stork	Solanum lanzae J.-P.Lebrun & Stork		Kenya	Rift Valley	Trans Nzoia	Kitale		On anthill in swamp.	1.1	N	35.01	E	DM	4	GAZ	1.166667	35.016667	1890	0		Plant with purple flowers.			47734	45579
EA	Herbarium sheet			Bogdan, A.		452					16	7	1952		Solanum	aculeatissimum	Jacq.	Solanum aculeatissimum Jacq. [1]		Kenya	Rift Valley	Trans Nzoia	Kitale	FTEA region: K3	In bush, stream-banks	1.1	N	35.01	E	DM	4	GAZ	1.166667	35.016667	1890	0		Flowers mauve.			66830	60425
K	Herbarium sheet		K000441250	Bogdan, A.		1474					12	12	1947		Solanum	polhillii	Voronts.	Solanum polhillii Voronts.		Kenya	Rift Valley	Masai	Ngong	Western slopes of Ngong Hills.		1.416667	S	36.633333	E	DD		GAZ	-1.416667	36.633333	1676	1829		Shrub 3-6 ft high.			36294	35638
K	Herbarium sheet		K001157843	Bogdan, A.		1774					23	6	1948		Solanum	tarderemotum	Bitter	Solanum tarderemotum Bitter		Kenya	Rift Valley	Uasin Gishu		25 miles NNE of Eldoret, Englebrecht's Farm	weed in experimental maize plots	0.871701	N	35.36081	E	DD		GAZ	0.871701	35.36081	1981	0		frequent			144717	110294
EA	Herbarium sheet			Bogdan, A.	AB	2052					14	9	1948		Solanum	campylacanthum	Hochst. ex A.Rich.	Solanum campylacanthum Hochst. ex A.Rich. [3]		Kenya	Rift Valley	Baringo	Eldama Ravine	Roa from Nakuru, near Molo River (Esageri bush clearing scheme).	Cleared Acacia-Tarchonanthus forest.Frequent.	0.05	N	35.733333	E	DD	4	GAZ	0.05	35.733333	1676	0					48742	46568
K	Herbarium sheet		K000441355	Bogdan, A.	AB	2953					16	3	1951		Solanum	aculeastrum	Dunal	Solanum aculeastrum Dunal		Kenya	Nyanza	South Kavirondo	Kijaur	Kisii to Kijaur.	Grassland with scattered bush. Common.	0.46	S	34.585	E	DM		GAZ	-0.766667	34.975	1798	0		Bush 4-7 ft. high.			36220	35569
K	Herbarium sheet		K000659600	Bogdan, A.		4271					12	9	1956		Solanum	aculeatissimum	Jacq.	Solanum aculeatissimum Jacq. [1]		Kenya			Kitale		banks of a dam, in bush	0		0					0	0	1890	0		petals white with slightly bluish tips; anthers greenish-white			60726	55883
EA	Herbarium sheet			Bogdan, A.	AB	4271					12	9	1956		Solanum	aculeatissimum	Jacq.	Solanum aculeatissimum Jacq. [1]		Kenya	Rift Valley	Trans Nzoia	Kitale	FTEA region: K3	In bush, banks of dam.	1.1	N	35.01	E	DM	4	GAZ	1.166667	35.016667	1890	0		Petals white with slightly bluish tips, anthers greenish-white.			66829	60424
EA	Herbarium sheet			Bogdan, A.	AB	4279					12	9	1956		Solanum	anguivi	Lam.	Solanum anguivi Lam. [2]		Kenya	Rift Valley	Trans Nzoia	Kitale		Edge of riparian forest.	1.056667	N	34.950662	E	DD		GAZ	1.056667	34.950662	1890	0		Plant with white flowers, slightly touched with blue, berries orange-red.			47292	45142
EA	Herbarium sheet			Bogdan, A.		4735					5	1	1959		Solanum	coagulans	Forssk.	Solanum coagulans Forssk. [1]		Kenya	Rift Valley	Baringo	Perkerra Irrigation Scheme	8 miles South of Lake Baringo.	Irrigated land.Common.	0.28	N	36.02	E	DM	4	GAZ	0.466667	36.033333	1036	0		Perennial with creeping undergrowth rootstock. Flowers violet in colour.			47982	45824
EA	Herbarium sheet			Bogdan, A.	AB	5578					22	10	1962		Solanum	campylacanthum	Hochst. ex A.Rich.	Solanum campylacanthum Hochst. ex A.Rich. [3]		Kenya	Rift Valley	Trans Nzoia	Kitale		Weed in old grass-ley.	1.166667	N	35.016667	E	DD	4	GAZ	1.166667	35.016667	1890	0		Herb with violet-purple flowers.			48965	46790
EA	Herbarium sheet			Bogdan, A.		5635					1	10	1963		Solanum	coagulans	Forssk.	Solanum coagulans Forssk. [1]		Kenya	Rift Valley	Turkana	Lorengipe		On alluvial silt.	2.33	N	34.58	E	DM	4	GAZ	2.55	34.966667	2500	0		Creeping underground rootstock, flowers mauve.			47942	45786
Z	Herbarium sheet			Böhm, R.		133					4	3	1882		Solanum	lycopersicum	L.	Solanum lycopersicum L. [2]	CUL	Angola	Cuanza Sul		Gonda		h: im Shcatten von Euphorbienheivren;	0		0					0	0	0	0		bluten gelb, fruchte orangeroth			2220	2290
MO	Herbarium sheet	3417697		Bohnen, P.		4984					11	1	1979		Solanum	rubetorum	Dunal	Solanum rubetorum Dunal		South Africa	Western Cape		Still Bay	Riversdale		34	S	21	E	DMS		SPEC	-34	21	8	0					50160	47654
P	Herbarium sheet		P00343837	Boiget, M.		1819					13	7	1950		Solanum	anguivi	Lam.	Solanum anguivi Lam. [2]		Central African Republic	Lobaye	Mbaiki	Boukoko	Station de Boukoko		3.54	N	17.56	E	DD		GAZ	3.54	17.56	0	0		Fleurs et port: fleur blanchs; arbissau sarmeux 2m- haut			61247	56322
E	Herbarium sheet		E00617777	Boissier, P.E.		s.n.					0	0	1852		Solanum	incanum	L.	Solanum incanum L. [4]		Egypt				'Aegypto'		0		0					0	0	0	0					125046	96763
K	Herbarium sheet		K000759386	Boissier, P.E.		s.n.			isolectotype	Solanum sinaicum Boiss.	0	3	1848		Solanum	villosum	Mill.	Solanum villosum Mill. [6]		Egypt	South Sinai		Wadi El Sheikh	Arabia petrea, Wadi Scheik ad Nupas		0		0					0	0	0	0					148404	113199
DD	Herbarium sheet			Boissier, P.E.		s.n.			isolectotype	Solanum sinaicum Boiss.	0	3	1848		Solanum	villosum	Mill.	Solanum villosum Mill. [6]		Egypt	South Sinai		Wadi El Sheikh	Arabia petrea, Wadi Scheik ad Nupas		0		0					0	0	0	0					174010	113199
G	Herbarium sheet		G00343377	Boissier, P.E.		s.n.			lectotype	Solanum sinaicum Boiss.	0	3	1848		Solanum	villosum	Mill.	Solanum villosum Mill. [6]		Egypt	South Sinai		Wadi El Sheikh	Arabia petrea, Wadi Scheik ad Nupas		0		0					0	0	0	0					174011	113199
P	Herbarium sheet		P00349172	Boiteau, P.L.		37	1				11	5	1935		Solanum	americanum	Mill.	Solanum americanum Mill.		Madagascar	Antananarivo		Tsimbazaza		Cultures.	18.56	S	47.32	E	DMS	ca.	GAZ	-18.933333	47.533333	0	0					24633	25504
TAN	Herbarium sheet			Boiteau, P.L.		37	1				11	5	1935		Solanum	americanum	Mill.	Solanum americanum Mill.		Madagascar	Antananarivo		Tsimbazaza		Cultures.	18.56	S	47.32	E	DMS	ca.	GAZ	-18.933333	47.533333	0	0					24634	25504
P	Herbarium sheet		P00349171	Boiteau, P.L.		37	z				26	7	1935		Solanum	erythracanthum	Dunal	Solanum erythracanthum Dunal		Madagascar	Antananarivo		Tsimbazaza		Talus.	18.56	S	47.32	E	DMS	ca.	GAZ	-18.933333	47.533333	0	0					24366	25263
TAN	Herbarium sheet			Boiteau, P.L.		37	z				26	7	1935		Solanum	erythracanthum	Dunal	Solanum erythracanthum Dunal		Madagascar	Antananarivo		Tsimbazaza		Talus.	18.56	S	47.32	E	DMS	ca.	GAZ	-18.933333	47.533333	0	0					24367	25263
P	Herbarium sheet		P00349170	Boiteau, P.L.		120	z				14	11	1935		Solanum	erythracanthum	Dunal	Solanum erythracanthum Dunal		Madagascar	Antananarivo		Tsimbazaza			18.56	S	47.32	E	DMS	ca.	GAZ	-18.933333	47.533333	0	0					24368	25264
TAN	Herbarium sheet			Boiteau, P.L.		120	z				14	11	1935		Solanum	erythracanthum	Dunal	Solanum erythracanthum Dunal		Madagascar	Antananarivo		Tsimbazaza			18.56	S	47.32	E	DMS	ca.	GAZ	-18.933333	47.533333	0	0					24369	25264
P	Herbarium sheet		P00338765	Boiteau, P.L.		1164					23	11	1968		Solanum	anguivi	Lam.	Solanum anguivi Lam. [2]		Madagascar			Anarabohitra	Ivozy	Bord de la route dans un fossé.	0		0					0	0	0	0					24247	25162
P	Herbarium sheet		P00349279	Boiteau, P.L.		2144					28	6	1970		Solanum	croatii	D'Arcy & R.C.Keating	Solanum croatii D'Arcy & R.C.Keating		Madagascar	Toliara			entre Amboasary et Ambovombe		0		0					0	0	0	0					24642	25512
P	Herbarium sheet		P00349343	Boiteau, P.L.		5240					24	10	1942		Solanum	madagascariense	Dunal	Solanum madagascariense Dunal [1]		Madagascar	Toamasina	Moramanga	Perinet			18.56	S	48.25	E	DMS		GAZ	-18.933333	48.416667	0	0			Vahiara	Malgache	24415	25308
MO	Herbarium sheet			Boiteau, P.L.		5240					24	10	1942		Solanum	madagascariense	Dunal	Solanum madagascariense Dunal [1]		Madagascar	Toamasina	Moramanga	Perinet			18.56	S	48.25	E	DMS		GAZ	-18.933333	48.416667	0	0			Vahiara	Malgache	139454	25308
G	Herbarium sheet		G00301689	Boivin, B.		s.n.					0	0	1855		Solanum	africanum	Mill.	Solanum africanum Mill. [2]		South Africa	Western Cape			Simon's Bay, P.B. Bona Spei		34.190337	S	18.427489	E	DD		GAZ	-34.190337	18.427489	0	0					74411	66585
W	Herbarium sheet	74162		Boivin, B.		s.n.					0	0	1846		Solanum	americanum	Mill.	Solanum americanum Mill.		Mauritius				sin. loc.		0		0					0	0	0	0					155131	119003
W	Herbarium sheet	74195		Boivin, B.		s.n.					0	0	0	s.d.	Solanum	tarderemotum	Bitter	Solanum tarderemotum Bitter		Comoros				Iles Comores		0		0					0	0	0	0					155106	118979
W	Herbarium sheet	74174		Boivin, B.		s.n.					0	0	1846		Solanum	tarderemotum	Bitter	Solanum tarderemotum Bitter		Comoros			Mayotte			0		0					0	0	0	0					155115	118988
DS	Herbarium sheet	412439		Boivin, L.H.		318					0	0	1846		Solanum	vespertilio	Aiton	Solanum vespertilio Aiton		Spain	Canary Islands	Tenerife		sin. loc.		0		0					0	0	0	0					82915	71852
BM	Herbarium sheet		BM000887205	Boivin, L.H.		1811					0	0	1850		Solanum	anguivi	Lam.	Solanum anguivi Lam. [2]		Madagascar	Toliara		Ste. Marie			16.894426	S	49.905933	E	DD		GAZ	-16.894426	49.905933	0	0					16660	17178
P	Herbarium sheet		P00349399	Boivin, L.H.		1811					0	1	1848		Solanum	anguivi	Lam.	Solanum anguivi Lam. [2]		Madagascar	Toliara		St Marie	St Marie de Madagascar		16.894384	S	49.90591	E	DD		GAZ	-16.894384	49.90591	0	0					24286	25191
P	Herbarium sheet		P00349400	Boivin, L.H.		1811					0	1	1848		Solanum	anguivi	Lam.	Solanum anguivi Lam. [2]		Madagascar	Toliara		St Marie	St Marie de Madagascar		16.894384	S	49.90591	E	DD		GAZ	-16.894384	49.90591	0	0					24963	25191
P	Herbarium sheet		P00343419	Boivin, L.H.		1812					0	3	1847		Solanum	richardii	Dunal	Solanum richardii Dunal [3]		Madagascar	Toliara		St Marie	St Marie de Madagascar		0		0					0	0	0	0					24034	24981
CAS	Herbarium sheet	748852		Boivin, L.H.		1812					0	3	1847		Solanum	richardii	Dunal	Solanum richardii Dunal [3]		Madagascar	Toliara		St Marie	St Marie de Madagascar		0		0					0	0	0	0					81476	24981
P	Herbarium sheet		P00349237	Boivin, L.H.		2099					0	0	0		Solanum	erythracanthum	Dunal	Solanum erythracanthum Dunal		Madagascar	Antsiranana	Nosy-Be	Nossi-Be			13.17	S	48.15	E	DMS		GAZ	-13.283333	48.25	0	0					24165	25094
MO	Herbarium sheet			Boivin, L.H.		2099					0	0	0		Solanum	erythracanthum	Dunal	Solanum erythracanthum Dunal		Madagascar	Antsiranana	Nosy-Be	Nossi-Be			13.17	S	48.15	E	DMS		GAZ	-13.283333	48.25	0	0					24166	25094
K	Herbarium sheet			Boivin, L.H.		2099					0	0	0		Solanum	erythracanthum	Dunal	Solanum erythracanthum Dunal		Madagascar	Antsiranana	Nosy-Be	Nossi-Be			13.17	S	48.15	E	DMS		GAZ	-13.283333	48.25	0	0					24167	25094
G	Herbarium sheet			Boivin, L.H.		2099					0	0	0		Solanum	erythracanthum	Dunal	Solanum erythracanthum Dunal		Madagascar	Antsiranana	Nosy-Be	Nossi-Be			13.17	S	48.15	E	DMS		GAZ	-13.283333	48.25	0	0					24168	25094
WAG	Herbarium sheet			Boivin, L.H.		2099					0	0	0		Solanum	erythracanthum	Dunal	Solanum erythracanthum Dunal		Madagascar	Antsiranana	Nosy-Be	Nossi-Be			13.17	S	48.15	E	DMS		GAZ	-13.283333	48.25	0	0					24169	25094
P	Herbarium sheet		P00349236	Boivin, L.H.		2099					0	0	0		Solanum	erythracanthum	Dunal	Solanum erythracanthum Dunal		Madagascar	Antsiranana	Nosy-Be	Nossi-Be			13.17	S	48.15	E	DMS		GAZ	-13.283333	48.25	0	0					24933	25094
P	Herbarium sheet		P00349236	Boivin, L.H.		2099					0	0	0		Solanum	erythracanthum	Dunal	Solanum erythracanthum Dunal		Madagascar	Antsiranana	Nosy-Be	Nossi-Be			13.17	S	48.15	E	DMS		GAZ	-13.283333	48.25	0	0					24934	25094
P	Herbarium sheet		P00349235	Boivin, L.H.		2503					0	0	1848		Solanum	erythracanthum	Dunal	Solanum erythracanthum Dunal		Madagascar	Antsiranana	Antsiranana Rural	Baie de Diego			12.12	S	49.25	E	DMS		GAZ	-12.2	49.416667	0	0					24200	25122
P	Herbarium sheet		P00343418	Boivin, L.H.		s.n.					0	3	1851		Solanum	aethiopicum	L.	Solanum aethiopicum L. [1]		Madagascar	Antsiranana	Nosy-Be	Nossi-Be	Anghivi.		13.2	S	48.15	E	DMS		GAZ	-13.333333	48.25	0	0					24035	24982
GOET	Herbarium sheet			Boivin, L.H.		s.n.			isolectotype	Solanum nossibeense Vatke var. robustius Bitter	0	0	1846		Solanum	erythracanthum	Dunal	Solanum erythracanthum Dunal		Madagascar			Nossi-bé			0		0					0	0	0	0					62314	56952
G	Herbarium sheet		G00442750	Boivin, L.H.		s.n.					0	0	1853		Solanum	erythracanthum	Dunal	Solanum erythracanthum Dunal		Madagascar			Nossi-bé			0		0					0	0	0	0					85619	73663
W	Herbarium sheet	603		Boivin, L.H.		s.n.					0	0	1846		Solanum	erythracanthum	Dunal	Solanum erythracanthum Dunal		Madagascar	Antsiranana	Nosy-Be	Nossi-Be			0		0					0	0	0	0					155061	118935
P	Herbarium sheet		P00349053	Boivin, L.H.		s.n.					0	3	1851		Solanum	insanum	L.	Solanum insanum L. [2]		Madagascar	Antsiranana	Nosy-Be	Hell-Ville	Nossi-Bé, plateau d'Hellville		13.4	S	48.266667	E	DD		GAZ	-13.4	48.266667	0	0					24048	24994
P	Herbarium sheet		P00349036	Boivin, L.H.		s.n.					0	0	0		Solanum	macrocarpon	L.	Solanum macrocarpon L. [1]		Madagascar	Antsiranana	Nosy-Be	Nossi-Be			13.2	S	48.15	E	DMS		GAZ	-13.333333	48.25	0	0					24129	25061
P	Herbarium sheet		P00349379	Boivin, L.H.		s.n.					0	0	1851		Solanum	madagascariense	Dunal	Solanum madagascariense Dunal [1]		Madagascar				Forêt de Ravinotsara, Ste Marie		0		0					0	0	0	0					24340	25238
BM	Herbarium sheet		BM000887219	Boivin, L.H.		s.n.					0	0	1854		Solanum	richardii	Dunal	Solanum richardii Dunal [3]		Comoros	Moheli Island					12.33772	S	43.733212	E	DD		GAZ	-12.33772	43.733212	0	0					16674	17192
P	Herbarium sheet		P00352367	Boivin, L.H.		s.n.					0	0	0		Solanum	richardii	Dunal	Solanum richardii Dunal [3]		Madagascar				sin. loc.		0		0					0	0	0	0					24434	25326
P	Herbarium sheet		P00352366	Boivin, L.H.		s.n.					0	0	0		Solanum	richardii	Dunal	Solanum richardii Dunal [3]		Madagascar				sin. loc.		0		0					0	0	0	0					24435	25327
DS	Herbarium sheet	412432		Boivin, L.H.		s.n.					0	0	0		Solanum	richardii	Dunal	Solanum richardii Dunal [3]		Comoros	Mayotte			sin. loc.		0		0					0	0	0	0					82907	71844
BM	Herbarium sheet		BM000887216	Boivin, L.H.		s.n.					0	0	1854		Solanum	tarderemotum	Bitter	Solanum tarderemotum Bitter		Comoros	Mwali			Insul. Mohely [Mwali]		12.200547	S	43.435956	E	DMS		GAZ	-12.334853	43.733211	0	0					16671	17189
MO	Herbarium sheet	5832903		Boivin, M.		s.n.					0	0	1849		Solanum	erythracanthum	Dunal	Solanum erythracanthum Dunal		Madagascar	Antsiranana		Nossi-Bé			0		0					0	0	0	0					18764	19751
MO	Herbarium sheet	5832903		Boivin, M.		s.n.			isotype	Solanum nossibeense Vatke var. robustius Bitter	0	0	1849		Solanum	erythracanthum	Dunal	Solanum erythracanthum Dunal		Madagascar				Nossi-Bé		0		0					0	0	0	0					62922	57506
P	Herbarium sheet		P00349398	Bojer, W.		s.n.					0	0	0		Solanum	anguivi	Lam.	Solanum anguivi Lam. [2]		Madagascar	Toliara			Emirne et Betanni-mena		0		0					0	0	0	0					24287	25192
P	Herbarium sheet		P00349397	Bojer, W.		s.n.					0	0	0		Solanum	anguivi	Lam.	Solanum anguivi Lam. [2]		Madagascar				sin. loc.		0		0					0	0	0	0					24288	25193
P	Herbarium sheet		P00349234	Bojer, W.		s.n.					0	0	0		Solanum	erythracanthum	Dunal	Solanum erythracanthum Dunal		Madagascar			Emirna			0		0					0	0	0	0					24201	25123
P	Herbarium sheet		P00349233	Bojer, W.		s.n.					0	0	0		Solanum	erythracanthum	Dunal	Solanum erythracanthum Dunal		Madagascar				Emirna et Bézilou		0		0					0	0	0	0					24202	25124
W	Herbarium sheet	610		Bojer, W.		s.n.					0	0	1830		Solanum	erythracanthum	Dunal	Solanum erythracanthum Dunal		Madagascar				'provincia Ermirnae fere totius in insula madagascar'	Hab. ad viam margine agrorum	0		0					0	0	0	0		suffrutex; flores tetrandri pallide rosei			155567	119363
P	Herbarium sheet		P00349075	Bojer, W.		s.n.					0	0	0		Solanum	imamense	Dunal	Solanum imamense Dunal		Madagascar				sin. loc.		0		0					0	0	0	0					23991	24945
G-DC	Herbarium sheet		G00144980	Bojer, W.		s.n.			holotype	Solanum imamense Dunal var. grandiflorum Dunal	0	0	1833		Solanum	imamense	Dunal	Solanum imamense Dunal		Madagascar				'prov. Emuna'	in rupibus	0		0					0	0	0	0					42835	41123
K	Herbarium sheet		K000212345	Bojer, W.		s.n.			isotype	Solanum imamense Dunal var. grandiflorum Dunal	0	0	1833		Solanum	imamense	Dunal	Solanum imamense Dunal		Madagascar				'prov. Emuna'	in rupibus	0		0					0	0	0	0					122712	41123
G-DC	Herbarium sheet		G00144901	Bojer, W.		s.n.			holotype	Solanum imamense Dunal	0	0	1839		Solanum	imamense	Dunal	Solanum imamense Dunal		Madagascar				'province d'Imamon'	croit sur les rochers escarpés	0		0					0	0	0	0		ses tiges tendent a grimper & elles pendent quelquefois en grosses touffes le long du rocher; la fruit est oblong, noir; fleurs violets			42836	41124
K	Herbarium sheet		K000922116	Bojer, W.		s.n.					0	0	0	<1857	Solanum	imamense	Dunal	Solanum imamense Dunal		Madagascar				sin. loc. [label written by Bouton 1857 says interior of Madagascar, Bojer]		0		0					0	0	0	0					123994	96045
P	Herbarium sheet		P00352370	Bojer, W.		s.n.					0	0	0		Solanum	pyracanthos	Lam.	Solanum pyracanthos Lam. [1]		Madagascar				sin. loc.		0		0					0	0	0	0					24433	25325
BR	Herbarium sheet		BR0000014800085	Bokdam, J.		2789					13	6	1968		Solanum	terminale	Forssk.	Solanum terminale Forssk. [1]		Côte d'Ivoire	Lagunes		Orumboboka	Orumboboka, 40 km S of Toumodi	in secondary forest, on loamy soil	6.13	N	4.56	W	DMS	5	GAZ	6.216667	-4.933333	0	0					131605	99671
BR	Herbarium sheet		BR0000014794697	Bokwala, C.		35					25	2	1919		Solanum	terminale	Forssk.	Solanum terminale Forssk. [1]		Democratic Republic of th	Bas-Congo		Yambata	'Herb Bangi 35' [coll. Vermoessen?]		2.26	N	22.02	E	DMS	5	GAZ	2.433333	22.033333	0	0		fruits rouges; feuilles comestibles			131344	99442
EA	Herbarium sheet			Bolinger, A.		10					15	2	1977		Solanum	arundo	Mattei	Solanum arundo Mattei		Kenya	Eastern		Lukenya	Kenplains estate south east of Lukenya.	Scattered tree grassland.	1.29	S	37.04	E	DM	4	GAZ	-1.483333	37.066667	1219	0		Several shrubs growing in a cluster on a rise.			48396	46238
K	Herbarium sheet			Bolt, ?		78					0	5	1932		Solanum	forskalii	Dunal	Solanum forskalii Dunal		Somalia			Haud			0		0					0	0	640	0					51357	48731
MO	Herbarium sheet	2183174		Bolus, F.		55					0	4	1903		Solanum	retroflexum	Dunal	Solanum retroflexum Dunal		South Africa	Eastern Cape			Eland's Hoek near Aliwal North	growing in open flat ground	0		0					0	0	1400	0		Flowers yellowish white, 6-12 '' high			136399	103343
F	Herbarium sheet	64349		Bolus, H.		50					0	0	0		Solanum	retroflexum	Dunal	Solanum retroflexum Dunal		South Africa	Eastern Cape			Graaff Reniet	by shady watercourses, common	0		0					0	0	762	0					68737	62099
K	Herbarium sheet		K001159417	Bolus, H.		50					0	0	0		Solanum	retroflexum	Dunal	Solanum retroflexum Dunal		South Africa	Eastern Cape			Graaff Reniet	by shady watercourses, common	0		0					0	0	762	0					137227	62099
BM	Herbarium sheet		BM000886972	Bolus, H.		51					0	0	1866		Solanum	guineense	L.	Solanum guineense L. [3]		South Africa	Eastern Cape			near Graaf Reinet	moist shady places	32.308277	S	24.551712	E	DD		GAZ	-32.308277	24.551712	762	0		frequent			13350	13868
K	Herbarium sheet		K000922070	Bolus, H.		51					0	0	1866		Solanum	guineense	L.	Solanum guineense L. [3]		South Africa	Eastern Cape			near Graaf Reinet	moist shady places	32.308277	S	24.551712	E	DD		GAZ	-32.308277	24.551712	762	0		frequent			89809	13868
S	Herbarium sheet	S11-5688		Bolus, H.		51					0	0	1866		Solanum	guineense	L.	Solanum guineense L. [3]		South Africa	Eastern Cape			near Graaf Reinet	moist shady places	32.308277	S	24.551712	E	DD		GAZ	-32.308277	24.551712	762	0		frequent			129966	13868
S	Herbarium sheet			Bolus, H.		366					0	0	0		Solanum	tomentosum	L.	Solanum tomentosum L. [3]		South Africa				inter frutices pr. Graff Reyner		0		0					0	0	0	0					57849	53913
BM	Herbarium sheet		BM000847821	Bolus, H.		4754					0	9	1879		Solanum	aculeastrum	Dunal	Solanum aculeastrum Dunal		South Africa	Western Cape		Newlands	Prope Cape Town.	In sepibus subscandens.	0		0					0	0	60	0					9811	35523
K	Herbarium sheet		K000441288	Bolus, H.		4754					0	9	1879		Solanum	aculeastrum	Dunal	Solanum aculeastrum Dunal		South Africa	Western Cape		Newlands	Prope Cape Town.	In sepibus subscandens.	0		0					0	0	60	0					36173	35523
K	Herbarium sheet		K000441292	Bolus, H.		4754					0	9	1879		Solanum	aculeastrum	Dunal	Solanum aculeastrum Dunal		South Africa	Western Cape		Newlands	Prope Cape Town.	In sepibus subscandens.	0		0					0	0	60	0					36174	35523
BM	Herbarium sheet		BM000887136	Bolus, H.		12172					0	12	1905		Solanum	sodomeodes	Kuntze	Solanum sodomeodes Kuntze		South Africa	Mpumalanga		Carolina	In graminosis, in terra 'High Veld' dicta, prope Carolina		26.066667	S	30.116667	E	DD		GAZ-F	-26.066667	30.116667	1707	0					16586	52437
K	Herbarium sheet		K000441756	Bolus, H.		12172					0	12	1905		Solanum	sodomeodes	Kuntze	Solanum sodomeodes Kuntze		South Africa	Mpumalanga		Carolina	In graminosis, in terra 'High Veld' dicta, prope Carolina		26.066667	S	30.116667	E	DD		GAZ-F	-26.066667	30.116667	1707	0					55419	52437
MO	Herbarium sheet	2183177		Bolus, H.		s.n.					0	1	1918		Solanum	retroflexum	Dunal	Solanum retroflexum Dunal		South Africa	Mpumalanga			Middelburgh C.P., Bangor Farm	on bank of reservoir	0		0					0	0	1220	0		Up to 1 ft			136398	103342
EA	Herbarium sheet			Bonnefille, R.	73	22					30	7	1973		Solanum	hastifolium	Hochst. ex Dunal	Solanum hastifolium Hochst. ex Dunal		Ethiopia	Southern Nations (SNNP)		Lower Omo Valley		Flat area.	6.333333	N	36.833333	E	DD		GAZ	6.333333	36.833333	400	0		Shrub.			49098	46923
EA	Herbarium sheet			Bonnefille, R.		36					5	8	1970		Solanum	incanum	L.	Solanum incanum L. [4]		Ethiopia	Southern Nations (SNNP)		Omo Bottego	Omo		4.31	N	35.59	E	DD		GAZ	4.31	35.59	0	0		Fruits non [illegible] (like tomatoes)			62973	57557
EA	Herbarium sheet			Bonnefille, R.		37	71	Riollet, G.			18	10	1973		Solanum	setaceum	Dammer	Solanum setaceum Dammer [2]		Tanzania	Mara		Serengeti National Park	S.R.I Kopjes	Open woodland.	2.333333	S	34.833333	E	DD	4	GAZ	-2.333333	34.833333	1000	0		Spiny herb, yellow white flowers.			48211	46053
EA	Herbarium sheet			Bonnefille, R.		40					5	8	1970		Solanum	coagulans	Forssk.	Solanum coagulans Forssk. [1]		Ethiopia	Southern Nations (SNNP)	Omo	Kibish River		Plain.	0		0					0	0	0	0		Plant 40-50cm high.	Edikilele	Tornan	49182	47005
EA	Herbarium sheet			Bonnefille, R.		58					0	8	1968		Solanum	hastifolium	Hochst. ex Dunal	Solanum hastifolium Hochst. ex Dunal		Ethiopia	Southern Nations (SNNP)	Omo	Omo valley	West bank of River Omo, East of Nakua.		5.833333	N	36.166667	E	DD	4	SPEC	5.833333	36.166667	440	0					49102	46927
EA	Herbarium sheet			Bonnefille, R.		92					0	8	1968		Solanum	coagulans	Forssk.	Solanum coagulans Forssk. [1]		Ethiopia	Southern Nations (SNNP)		River Omo	West bank of river, East of Nakua.		5.5	N	36.1	E	DM	4	SPEC	5.833333	36.166667	440	0					49185	47008
EA	Herbarium sheet			Bonnefille, R.		244					5	9	1968		Solanum	coagulans	Forssk.	Solanum coagulans Forssk. [1]		Uganda	Northern	Nakapiripirit	Loro	North of Loro, Karamoja subregion	Edge of moist open woodland.	2.14	N	34.54	E	DM	4	SPEC	2.233333	34.9	1500	0					49177	47000
EA	Herbarium sheet			Bonnefille, R.		252					5	9	1968		Solanum	campylacanthum	Hochst. ex A.Rich.	Solanum campylacanthum Hochst. ex A.Rich. [3]		Uganda	Northern	Nakapiripirit	Loro	North of Loro, Karamoj subregion	Edge of moist open woodland.	2.233333	N	34.9	E	DD	4	SPEC	2.233333	34.9	1500	0					49064	46889
EA	Herbarium sheet			Bonnefille, R.		73/90		Riollet, G.			18	10	1973		Solanum	campylacanthum	Hochst. ex A.Rich.	Solanum campylacanthum Hochst. ex A.Rich. [3]		Tanzania	Mara		Serengeti National Park		Open woodland.	2.333333	S	34.833333	E	DD	4	GAZ	-2.333333	34.833333	1600	0		Herb purple flowers.			48478	46315
K	Herbarium sheet		K000658898	Bonnin, L.		408					17	5	1949		Solanum	torvum	Sw.	Solanum torvum Sw. [3]		Republic of Congo	Bouenza		Loudima	9 km, 150 degrees	edge of savanna between tall grasses	4.116604	S	13.067383	E	DD		GAZ	-4.116604	13.067383	130	0					62394	57016
EA	Herbarium sheet			Bono, G.		101					24	12	1926		Solanum	aculeatissimum	Jacq.	Solanum aculeatissimum Jacq. [1]		Kenya	Rift Valley	Samburu	Maralal	FTEA region: K1	Acacia ssp. bush and grassland. Frequent.	1.05	N	36.4	E	DM	4	GAZ	1.083333	36.666667	1960	0					66831	60426
EA	Herbarium sheet			Bono, G.		389					2	1	1972		Solanum	hastifolium	Hochst. ex Dunal	Solanum hastifolium Hochst. ex Dunal		Kenya	Rift Valley	Samburu	Maralal	Wamba.	Semi-desert Acacia bush.Frequent.	1.083333	N	36.666667	E	DD	4	GAZ	1.083333	36.666667	1950	0			Lokondokwe	Samburu	47847	45692
BR	Herbarium sheet		BR0000014800825	Boone, A.		93					0	7	0		Solanum	terminale	Forssk.	Solanum terminale Forssk. [1]		Democratic Republic of th	Orientale		Nala	Kandé Negdupilu[?] Kayogo Matubi[?] - [these could be vernacular names?] (BR floristic region Forestier Central)		2.52	N	27.38	E	DMS	5	GAZ	2.866667	27.633333	0	0					131635	99698
W	Herbarium sheet	1889-0173534		Boré, D.		s.n.					0	0	0	s.d.	Solanum	incanum	L.	Solanum incanum L. [4]		Egypt				Siper		0		0					0	0	0	0					155030	118910
K	Herbarium sheet		K000441307	Borhidi, A.		85505		Iversen, S.T.; Mziray, W.R. & Temu, R.P.C.			7	11	1985		Solanum	aculeastrum	Dunal	Solanum aculeastrum Dunal		Tanzania	Tanga	Lushoto		West Usambara Mts., Kitara Ridge F.R. Around the summit of Kikungala.	Mesic montane evergreen forest with Ocotea, Tabernaemontana and Podocarpus.	0		0					0	0	1900	1980		Small tree, 3m tall. White flowers.			36192	35541
K	Herbarium sheet		K000441360	Borhidi, A.		85505		Iversen, S.T.; Mziray, W.R. & Temu, R.P.C.			7	2	1985		Solanum	aculeastrum	Dunal	Solanum aculeastrum Dunal		Tanzania	Tanga	Lushoto	Kikungala	West Usambara Mts., Kitara Ridge F.R. Around the summit of Kikungala.	Mesic montane evergreen forest with <em>Ocotea</em>, <em>Tabernaemontana </em>and <em>Podocarpus</em>.	4.44	S	38.26	E	DM		GAZ	-4.733333	38.433333	1900	1980		Small tree, 3m tall. White flowers.			36224	35573
K	Herbarium sheet		K000788750	Borhidi, A.		86260					28	10	1986		Solanum	terminale	Forssk.	Solanum terminale Forssk. [1]		Tanzania	Tanga		Kwakomo Forest Reserve	East Usambaras, Se of Kwakoro Tea Estate, Muheza District [T3]	intermediate rainforest with Ocotea, Cephalosphaera and Uvariodendron; heavily logged	0		0					0	0	990	0					86184	74021
EA	Herbarium sheet			Boritz, P.		46		et al			2	9	1983		Solanum	hastifolium	Hochst. ex Dunal	Solanum hastifolium Hochst. ex Dunal		Kenya	Rift Valley	Turkana	Lokori	Lokwasi Mkori Lorichar-Lokori road.	Edge of wash.	1.933333	N	36.016667	E	DD		GAZ	1.933333	36.016667	0	0		About 65cm high leaves undualated-dentate fruit a red berry.			48189	46031
BH	Herbarium sheet		BH000039570	Borle, J.		308					0	2	1920		Solanum	campylacanthum	Hochst. ex A.Rich.	Solanum campylacanthum Hochst. ex A.Rich. [3]		South Africa	Western Cape		Polana			0		0					0	0	0	0		flowers pale mauve			62875	57464
B	Herbarium sheet			Bornmüller, J.		s.n.					5	6	1900		Solanum	lycopersicum	L.	Solanum lycopersicum L. [2]	CUL	Spain	Canary Islands	Tenerife		Tenerife, prope Taganana	h: subspont. en maritime;	0		0					0	0	0	0					2233	2303
K	Herbarium sheet		K000658737	Bos, J.J.		1047					10	1	1964		Solanum	aculeatissimum	Jacq.	Solanum aculeatissimum Jacq. [1]		South Africa	Limpopo	Pelgrimsrust	Mariepskop	Drakensberg	upper slopes with natural forest	0		0					0	0	1400	0		common to abundant; stout shrubby plant to 1 m high, stems pruple tinged glossy green, wtih many thorns, and bristly hairs, rough bright green leaves, with short, dense bristly brittle hairs on both faces, and occasional thorns on the main veins; veins prominent on the paler lower face; calyx light green; corolla purple tinged white, anthers yellow, sytle white; fruits white with a green reticula…			60853	55995
K	Herbarium sheet		K000441264	Bos, J.J.		1320					13	2	1964		Solanum	aculeastrum	Dunal	Solanum aculeastrum Dunal		South Africa	Limpopo		Duiwelskloof	Westfalia Estate, near Duiwelskloof, N. Transvaal.	Between avocado groves on Rosental, ruderal. Occasional.	23.699999	S	30.133333	E	DD		GAZ-F	-23.699999	30.133333	0	0		Large shrub, 2-3 m high, grey woody stems with hard sharp thorns, youngest twigs greyish puberulous, older ones glossy olive green with brown thorns, thickly leathery leaves, bright glossy green above, with lighter veins, felty grey with prominent veins below, calyx felty grey, corolla white, anthers yellow, fruit large, woody, yellow.			36143	35496
K	Herbarium sheet		K000658805	Bos, J.J.		1927					28	4	1966		Solanum	torvum	Sw.	Solanum torvum Sw. [3]		Liberia			Gola National Forest	NE of Bomi Hills	devastated logged out forest	6.894167	N	10.828611	W	DD		GAZ	6.894167	-10.828611	0	0		stout shrub about 3 m, main branches smooth almost white with irrugularly distributed small thorns of same colour, twigs green-hairy; leaves roughly membranous bright green dull, paler below; calyx light green; corolla white; steamns bright yellow; style white; stigma bright green; young fruit light green, calyx persistent			60918	56055
K	Herbarium sheet		K000658812	Bos, J.J.		1967					9	5	1966		Solanum	torvum	Sw.	Solanum torvum Sw. [3]		Liberia			Louisiana	new site of University of Liberia, about 17 miles from Monrovia	arboretum	6.380439	N	10.668944	W	DD		GAZ	6.380439	-10.668944	0	0		herbaceous shrub armed with hooked thorns, stems green and dark maroon pubescent; roughly membranous leaves bright green above, pale greyish green below; calyx light green; corolla white; anthers yellow			60925	56062
K	Herbarium sheet		K000658806	Bos, J.J.		2031					16	6	1966		Solanum	torvum	Sw.	Solanum torvum Sw. [3]		Liberia			Harbel	Firestone Plantations, cassava farm behind research buildings	common weed in native gardens	6.246635	N	10.355361	W	DD		GAZ	6.246635	-10.355361	0	0		coarse herbaceous shrub 1 m or more, base semi-woody, white hairy dark tinged green stems, brown tipped thorns; leaves andpaperlike, dull middle green above, with yellow green veins, pale light green below, veins prominent; calyx light green; corolla delicate, white, with smooth central ribs; anthers yellow; style whitish green; young fruits light green			60919	56056
K	Herbarium sheet		K000658810	Bos, J.J.		2385					14	12	1966		Solanum	torvum	Sw.	Solanum torvum Sw. [3]		Liberia			Nimba Mountains	top of Mount Nimba, alogn the mining road over the summit		6.842761	N	8.660059	W	DD		GAZ	6.842761	-8.660059	1000	0		stout shrub, pale creamy borwn stems, felty and armed, younger twigs very dark brown, with greenish toment; menbranous leaves light green above, white green below; calyx light green; corolla white' anthers yellow; young fruits pale light green			60923	56060
BR	Herbarium sheet		BR0000014800054	Bos, J.J.		2393					14	12	1966		Solanum	terminale	Forssk.	Solanum terminale Forssk. [1]		Liberia			Mount Nimba	upper edges of the forest on Mount Nimba		7.335338	N	8.284937	E	DMS		GAZ	7.564828	8.480381	1000	0					131603	99669
K	Herbarium sheet		K000489348	Bos, J.J.		2393					14	12	1966		Solanum	terminale	Forssk.	Solanum terminale Forssk. [1]		Liberia			Mount Nimba	upper edges of the forest on Mount Nimba		7.335338	N	8.284937	E	DMS		GAZ	7.564828	8.480381	1000	0					131897	99669
P	Herbarium sheet		P00341030	Bos, J.J.		2393					14	12	1966		Solanum	terminale	Forssk.	Solanum terminale Forssk. [1]		Liberia			Mount Nimba	upper edges of the forest on Mount Nimba		7.335338	N	8.284937	E	DMS		GAZ	7.564828	8.480381	1000	0					131898	99669
K	Herbarium sheet		K000658811	Bos, J.J.		2633					10	1	1967		Solanum	torvum	Sw.	Solanum torvum Sw. [3]		Liberia				Tapita area, along the road to Ganta	secondary bush	7.237434	N	8.981745	W	DD		GAZ	7.237434	-8.981745	0	0		stout shrub 2 m and up, light green purple tinged stems, roughly membranous leaves light green above, paler below; calyx light green; corolla white, anthers yellow; young fruit pale green			60924	56061
K	Herbarium sheet		K000658877	Bos, J.J.		3262					13	11	1968		Solanum	torvum	Sw.	Solanum torvum Sw. [3]		Cameroon	Sud		Kribi	about 12 km from Kribi, Ebolowa road	abandoned cassava garden	2.883333	N	9.983333	E	DD		SPEC	2.883333	9.983333	0	0		suffrutex about 2.5 m high, rough brown hairy maroon tinged stems armed; membranous leaves rough, dull medium to pale green above, paler below; calyx pale green; corolla white, anthers yellow; young fruits pale green			62379	57002
K	Herbarium sheet			Bos, J.J.		3803					30	1	1969		Solanum	americanum	Mill.	Solanum americanum Mill.		Cameroon				5.5 miles S of Kribi	cassava garden weeds	2.54	N	9.54	E	DMS		SPEC	2.9	9.9	0	0		suffrutex with dark green very tough stems and branches, about 1 m high; leaves rough-membranous, bright green above, pale green below; calyx pale green; corolla white, anthers bright yellow, style white; young fruits flobular, about 3/4 cm in diameter, shiny black and same size when ripe			136309	103306
MO	Herbarium sheet	3257417		Bos, J.J.		3803					30	1	1969		Solanum	americanum	Mill.	Solanum americanum Mill.		Cameroon				5.5 miles S of Kribi	cassava garden weeds	2.54	N	9.54	E	DMS		SPEC	2.9	9.9	0	0		suffrutex with dark green very tough stems and branches, about 1 m high; leaves rough-membranous, bright green above, pale green below; calyx pale green; corolla white, anthers bright yellow, style white; young fruits flobular, about 3/4 cm in diameter, shiny black and same size when ripe			136333	103306
P	Herbarium sheet		P00344692	Bos, J.J.		3803					30	1	1969		Solanum	americanum	Mill.	Solanum americanum Mill.		Cameroon				5.5 miles S of Kribi	cassava garden weeds	2.54	N	9.54	E	DMS		SPEC	2.9	9.9	0	0		suffrutex with dark green very tough stems and branches, about 1 m high; leaves rough-membranous, bright green above, pale green below; calyx pale green; corolla white, anthers bright yellow, style white; young fruits flobular, about 3/4 cm in diameter, shiny black and same size when ripe			149688	103306
MO	Herbarium sheet	6667413		Bos, J.J.		7496					11	3	1974		Solanum	memphiticum	J.F.Gmel.	Solanum memphiticum J.F.Gmel.		Ethiopia	Oromia	Misraq Hararghe	Alemaya	Alemaya, campus of college of Agriculture, HSIU	weeds in ornamental garden	9.24	N	42.01	E	DMS	4	SPEC	9.4	42.016667	0	0		Prostrate herb with fleshy penroot, medium green and densely hairy, soon wilting, corolla white, stamens bright yellow, ripe fruits green reticulate			147773	112807
WAG	Herbarium sheet		WAG0341663	Bos, J.J.		10081					15	4	1975		Solanum	dennekense	Dammer	Solanum dennekense Dammer		Ethiopia	Dire Dawa			Ethiopia, Harerge, Awale road, lower escarpment area SE of Dire Dawa.	On granitic soil	9.29	N	41.55	E	DMS		SPEC	9.483333	41.916667	1470	0		Large shrub, about 2m high, brown branches and greenish white puberulous twigs armed with brown hooked thorns. Leaves pale greyish-green, puberulous. Calyx very pale grey-green, corolla purple, anthers dark yellow, young fruits greenish white, bright yellow at maturity.			61359	56404
WAG	Herbarium sheet		WAG0341662	Bos, J.J.		10081					15	4	1975		Solanum	dennekense	Dammer	Solanum dennekense Dammer		Ethiopia	Dire Dawa			Ethiopia, Harerge, Awale road, lower escarpment area SE of Dire Dawa.	On granitic soil	9.29	N	41.55	E	DMS		SPEC	9.483333	41.916667	1470	0		Large shrub, about 2m high, brown branches and greenish white puberulous twigs armed with brown hooked thorns. Leaves pale greyish-green, puberulous. Calyx very pale grey-green, corolla purple, anthers dark yellow, young fruits greenish white, bright yellow at maturity.			61360	56404
MO	Herbarium sheet	3033173		Bosser, J.M.		130					0	5	1951		Solanum	bumeliifolium	Dunal	Solanum bumeliifolium Dunal		Madagascar	Toliara	Betioky-Sud	Efoetsy	Efoetsy (S-O)	Bush xérophile, Sable.	24.04	S	43.42	E	DMS		GAZ	-24.066667	43.7	0	0					18803	24963
P	Herbarium sheet		P00349298	Bosser, J.M.		130					0	5	1951		Solanum	bumeliifolium	Dunal	Solanum bumeliifolium Dunal		Madagascar	Toliara	Betioky-Sud	Efoetsy	Efoetsy (S-O)	Bush xérophile, Sable.	24.04	S	43.42	E	DMS		GAZ	-24.066667	43.7	0	0					24015	24963
P	Herbarium sheet		P00349130	Bosser, J.M.		218					0	5	1951		Solanum	heinianum	D'Arcy & R.C.Keating	Solanum heinianum D'Arcy & R.C.Keating		Madagascar	Toliara	Ampanihy	Ejeda	S-O	Plateau calcaire.	24.21	S	44.31	E	DMS	ca.	GAZ	-24.35	44.516667	0	0					24629	25500
P	Herbarium sheet		P00349339	Bosser, J.M.		367					0	5	1951		Solanum	batoides	D'Arcy & Rakot.	Solanum batoides D'Arcy & Rakot.		Madagascar	Toliara	Betioky-Sud	Efoetsy	S-O	Bush xérophile sur sable.	24.04	S	43.42	E	DMS		GAZ	-24.066667	43.7	0	0		Arbrisseau 1m, fleurs violettes, anthères jaunes.			23938	24893
MO	Herbarium sheet			Bosser, J.M.		367					0	5	1951		Solanum	batoides	D'Arcy & Rakot.	Solanum batoides D'Arcy & Rakot.		Madagascar	Toliara	Betioky-Sud	Efoetsy	S-O	Bush xérophile sur sable.	24.04	S	43.42	E	DMS		GAZ	-24.066667	43.7	0	0		Arbrisseau 1m, fleurs violettes, anthères jaunes.			149044	24893
P	Herbarium sheet		P00349297	Bosser, J.M.		430					0	5	1951		Solanum	bumeliifolium	Dunal	Solanum bumeliifolium Dunal		Madagascar	Toliara	Betioky-Sud	Efoetsy	S-O	Sables, Bord de mer.	24.04	S	43.42	E	DMS		GAZ	-24.066667	43.7	0	0		Arbrisseau 80 cm.			24645	25515
P	Herbarium sheet		P00338702	Bosser, J.M.		926					0	6	1951		Solanum	americanum	Mill.	Solanum americanum Mill.		Madagascar	Antananarivo	Fenoarivo-Centre	Beanana	centre Ouest, vestige forestier, sur le Tampokatsa		18.383333	S	46.366667	E	DD		GAZ	-18.383333	46.366667	0	0		Grimpe en s'appuyant aux végétaux environnants.			24069	25010
P	Herbarium sheet		P00349232	Bosser, J.M.		3054					0	7	1952		Solanum	erythracanthum	Dunal	Solanum erythracanthum Dunal		Madagascar	Toamasina		Alaotra	Lac Alaotra	Lisiére forestiére.	17.33	S	48.25	E	DMS		GAZ	-17.55	48.416667	0	0					24203	25125
MO	Herbarium sheet			Bosser, J.M.		4308					0	11	1952		Solanum	croatii	D'Arcy & R.C.Keating	Solanum croatii D'Arcy & R.C.Keating		Madagascar	Toliara		Ambovombe	Ambovombe (Sud)		25.103	S	46.052	E	DMS		SPEC	-25.175	46.088889	150	0		arbuste 2m, fleurs violettes feuilles mangees par les chevres			18804	19801
MO	Herbarium sheet	3033204		Bosser, J.M.		4368					0	11	1952		Solanum	batoides	D'Arcy & Rakot.	Solanum batoides D'Arcy & Rakot.		Madagascar	Toliara		Ambovombe	bord de mer; SUD: Ambovombe		25.11	S	46.06	E	DMS		SPEC	-25.183333	46.1	0	0		rameaux prostrés fleurs blanches			18814	19811
MO	Herbarium sheet	3033199		Bosser, J.M.		4409					0	11	1952		Solanum	pyracanthos	Lam.	Solanum pyracanthos Lam. [1]		Madagascar	Toliara		Ifotaka	lit de ruisseau Ifotaka (Morafeno) Mandrare		24.433	S	46.1	E	DMS		SPEC	-24.725	46.166667	300	0		arbrisseau 0.50-1.50 m. fleurs violettes lit de ruisseau n.v.: Singivy			18812	19809
P	Herbarium sheet		P00352300	Bosser, J.M.		5632					0	7	1953		Solanum	torvum	Sw.	Solanum torvum Sw. [3]		Madagascar	Antsiranana	Antsiranana Rural	Montagne d' Ambre		Lisière forestière.	12.616667	S	49.15	E	DD		GAZ	-12.616667	49.15	0	0		Arbuste 3-4 m, fleurs blanches.			24569	25446
P	Herbarium sheet		P00352449	Bosser, J.M.		7515					0	12	1954		Solanum	myoxotrichum	Baker	Solanum myoxotrichum Baker		Madagascar	Toamasina		Lac Alaotra	Morana, à l'ouest du lac Alaotra	Lisière vestige forestier sur bas de pente.	17.33	S	48.25	E	DMS		GAZ	-17.55	48.416667	0	0		Sous arbrisseau 0,50 m, fleurs violettes.			24583	25459
P	Herbarium sheet		P00338703	Bosser, J.M.		8658					0	11	1955		Solanum	americanum	Mill.	Solanum americanum Mill.		Madagascar	Antananarivo		Ankaratra		Pente rocailleuse.	19.333333	S	47.266667	E	DD	ca.	GAZ	-19.333333	47.266667	0	0		Pétales violets ou blancs bordés de violet.			24070	25011
P	Herbarium sheet		P00349129	Bosser, J.M.		10164					0	11	1956		Solanum	heinianum	D'Arcy & R.C.Keating	Solanum heinianum D'Arcy & R.C.Keating		Madagascar	Toliara		La Table	Base de la table (Tuléar) S-O	Bush sur calcaire.	23.24	S	43.47	E	DMS	ca.	GAZ	-23.4	43.783333	0	0					23950	24905
P	Herbarium sheet		P00349278	Bosser, J.M.		10183					0	3	1956		Solanum	croatii	D'Arcy & R.C.Keating	Solanum croatii D'Arcy & R.C.Keating		Madagascar	Toliara	Ambovombe-Androy	Ambovombe	Sud	Bush, Sable.	25.1	S	46.05	E	DMS		GAZ	-25.166667	46.083333	0	0					24045	24991
P	Herbarium sheet		P00349338	Bosser, J.M.		10210					0	10	1956		Solanum	batoides	D'Arcy & Rakot.	Solanum batoides D'Arcy & Rakot.		Madagascar	Toliara	Ambovombe-Androy	Ambovombe	ferme vétérinaire	Bush dégradé sur sable.	25.1	S	46.05	E	DMS		GAZ	-25.166667	46.083333	0	0					23939	24894
MO	Herbarium sheet	4672955		Bosser, J.M.		10210					0	10	1956		Solanum	batoides	D'Arcy & Rakot.	Solanum batoides D'Arcy & Rakot.		Madagascar	Toliara	Ambovombe-Androy	Ambovombe	ferme vétérinaire	Bush dégradé sur sable.	25.1	S	46.05	E	DMS		GAZ	-25.166667	46.083333	0	0					62113	24894
MO	Herbarium sheet			Bosser, J.M.		10472					0	11	1956		Solanum	toliaraea	D'Arcy & Rakot.	Solanum toliaraea D'Arcy & Rakot.		Madagascar	Toliara		Belalanda	embouchure de Fierenenana [Fiherenana], Belalana		23.18	S	43.37	E	DMS		SPEC	-23.3	43.616667	0	0		arbrisseau 2 m; fleurs mauves pâle; Bush à Didiera sur dunes.			18813	19810
P	Herbarium sheet		P00352316	Bosser, J.M.		10472					0	11	1956		Solanum	toliaraea	D'Arcy & Rakot.	Solanum toliaraea D'Arcy & Rakot.		Madagascar	Toliara		Belalanda	embouchure de Fierenenana [Fiherenana], Belalana		23.18	S	43.37	E	DMS		SPEC	-23.3	43.616667	0	0		arbrisseau 2 m; fleurs mauves pâle; Bush à Didiera sur dunes.			24541	19810
P	Herbarium sheet		P00349128	Bosser, J.M.		10623					0	11	1956		Solanum	heinianum	D'Arcy & R.C.Keating	Solanum heinianum D'Arcy & R.C.Keating		Madagascar	Toliara		Ampassihy	S-O		0		0					0	0	0	0					23951	24906
P	Herbarium sheet		P00349127	Bosser, J.M.		10624					0	11	1956		Solanum	heinianum	D'Arcy & R.C.Keating	Solanum heinianum D'Arcy & R.C.Keating		Madagascar	Antananarivo	Anjozorobe	Ampotaka	environs d'Ampotaka	Bush dégradé.	18.35	S	47.51	E	DMS		GAZ	-18.583333	47.85	0	0					23952	24907
MO	Herbarium sheet	3033202		Bosser, J.M.		12430					0	11	1957		Solanum	erythracanthum	Dunal	Solanum erythracanthum Dunal		Madagascar	Antananarivo		Antanjondava	Antanjondava (route d'Ivato), bord de chemin		0		0					0	0	0	0		arbrisseau épineuse 1 m fleurs violettes			18809	19806
P	Herbarium sheet		P00349126	Bosser, J.M.		14278					0	3	1960		Solanum	heinianum	D'Arcy & R.C.Keating	Solanum heinianum D'Arcy & R.C.Keating		Madagascar	Toliara	Toliary Urban	Tulear		Plateau calcaire.	23.21	S	43.4	E	DMS		GAZ	-23.35	43.666667	0	0					23953	24908
MO	Herbarium sheet			Bosser, J.M.		14650					0	10	1960		Solanum	myoxotrichum	Baker	Solanum myoxotrichum Baker		Madagascar	Antananarivo		Angavokely SF	Angavokely		18	S	47	E	DMS		SPEC	-18	47	1450	0		fleurs vilettes buisson epineux 1m50			18806	19803
MO	Herbarium sheet			Bosser, J.M.		14707					0	11	1960		Solanum	americanum	Mill.	Solanum americanum Mill.		Madagascar	Antananarivo		Ambanitsena	vallée de Soavina; P.K. 23, route de Tamatave		18.866667	S	47.655	E	DD		SPEC	-18.866667	47.655	0	0		suffrutex 1m			18807	19804
MO	Herbarium sheet	3033200		Bosser, J.M.		14737					0	11	1960		Solanum	erythracanthum	Dunal	Solanum erythracanthum Dunal		Madagascar	Antananarivo		Ambanitsena	vallée de Soavina; P.K-23, route de Tamatave		18.52	S	47.39	E	DMS		SPEC	-18.866667	47.65	0	0		arbrisseau 1 m			18810	19807
MO	Herbarium sheet			Bosser, J.M.		14802					0	11	1960		Solanum	mauritianum	Scop.	Solanum mauritianum Scop. [2]		Madagascar	Antananarivo		Ambanitsena	vallee de Soavina P.K.23 route Tamatave		18.52	S	47.393	E	DMS		SPEC	-18.866667	47.658333	1000	0		arbuste 2-3m			18805	19802
P	Herbarium sheet		P00348979	Bosser, J.M.		16535					0	10	1962		Solanum	madagascariense	Dunal	Solanum madagascariense Dunal [1]		Madagascar				route de Moranga Anasibe	Lisière de forêt ombrophile.	0		0					0	0	900	1000					24220	25142
P	Herbarium sheet		P00348978	Bosser, J.M.		16535					0	10	1962		Solanum	madagascariense	Dunal	Solanum madagascariense Dunal [1]		Madagascar				route de Moranga Anasibe	Lisière de forêt ombrophile.	0		0					0	0	900	1000					24956	25142
P	Herbarium sheet		P00348977	Bosser, J.M.		16852					0	12	1962		Solanum	madagascariense	Dunal	Solanum madagascariense Dunal [1]		Madagascar	Toamasina		Ambavamagy	Périnet	Forêt ombrophile.	0		0					0	0	0	0					24221	25143
P	Herbarium sheet		P00348976	Bosser, J.M.		16852					0	12	1962		Solanum	madagascariense	Dunal	Solanum madagascariense Dunal [1]		Madagascar	Toamasina		Ambavamagy	Périnet	Forêt ombrophile.	0		0					0	0	0	0					24957	25143
MO	Herbarium sheet	3033190		Bosser, J.M.		17118					0	11	1962		Solanum	erythracanthum	Dunal	Solanum erythracanthum Dunal		Madagascar	Antananarivo		Ambohidrabiby	vestige forestier, P.K. 19,5 route d'Anjozorobe		18.463	S	47.353	E	DMS		SPEC	-18.775	47.591667	1400	0		arbrisseau 2 m fleurs violettes			18811	19808
MO	Herbarium sheet	3033182	MO-1058673	Bosser, J.M.		17370					0	2	1963		Solanum	betroka	D'Arcy & Rakot.	Solanum betroka D'Arcy & Rakot.		Madagascar	Toliara		Betroka	environs de Betroka	Sur rocailles.	23.16	S	46.05	E	DMS		SPEC	-23.266667	46.083333	800	0		Sous-arbrisseau, fleurs violettes; anthères jaunes.			18808	19805
P	Herbarium sheet		P00349306	Bosser, J.M.		17370					0	2	1963		Solanum	betroka	D'Arcy & Rakot.	Solanum betroka D'Arcy & Rakot.		Madagascar	Toliara		Betroka	environs de Betroka	Sur rocailles.	23.16	S	46.05	E	DMS		SPEC	-23.266667	46.083333	800	0		Sous-arbrisseau, fleurs violettes; anthères jaunes.			122709	19805
K	Herbarium sheet		K000212244	Bosser, J.M.		17370					0	2	1963		Solanum	betroka	D'Arcy & Rakot.	Solanum betroka D'Arcy & Rakot.		Madagascar	Toliara		Betroka	environs de Betroka	Sur rocailles.	23.16	S	46.05	E	DMS		SPEC	-23.266667	46.083333	800	0		Sous-arbrisseau, fleurs violettes; anthères jaunes.			122710	19805
TAN	Herbarium sheet	499		Bosser, J.M.		17370					0	2	1963		Solanum	betroka	D'Arcy & Rakot.	Solanum betroka D'Arcy & Rakot.		Madagascar	Toliara		Betroka	environs de Betroka	Sur rocailles.	23.16	S	46.05	E	DMS		SPEC	-23.266667	46.083333	800	0		Sous-arbrisseau, fleurs violettes; anthères jaunes.			133846	19805
P	Herbarium sheet		P00349231	Bosser, J.M.		17476					0	6	1963		Solanum	erythracanthum	Dunal	Solanum erythracanthum Dunal		Madagascar	Toliara	Ankazoabo-Sud	Ankazoabo		Lisière forêt tropicale.	22.17	S	44.31	E	DMS		GAZ	-22.283333	44.516667	0	0					24204	25126
[truncated: 14,110 more rows]
